# Supplementary material for: Candidate Causal Regulatory Effects by Integration of Expression QTLs with Complex Trait Genetic Associations
Source: PLoS Genet. 2010 Apr 1;6(4):e1000895. doi: 10.1371/journal.pgen.1000895 (PMC2848550; doi:10.1371/journal.pgen.1000895)
Supplement: Dataset S1 — Cis analysis RTC results. Candidate cis regulatory effects as ranked by the RTC. No score filtering. (0.08 MB XLS) [file pgen.1000895.s001.xls]

## Sheet: Cis_BestScorePerSNP_ALL.txt
GWAS_SNP	Complex_Trait	Gene	RTCScore	Interval
rs7209435	Height	ENSG00000007312_CD79B	0.294118	17:58938002-59397000
rs12619285	Plasma eosinophil count	ENSG00000030419_IKZF2	0.371429	2:213511741-213635739
rs10958409	Intracranial aneurysm	ENSG00000047249_ATP6V1H	0.880597	8:55451002-55565000
rs10493485	Hemostatic factors and hematological phenotypes	ENSG00000050628_PTGER3	0.0377359	1:71804569-72053567
rs10488631	Systemic lupus erythematosus	ENSG00000064419_TNPO3	0.263158	7:128351287-128497285
rs1490388	Height	ENSG00000066651_TRMT11	0.492063	6:126666002-127121000
rs4549631	Height	ENSG00000066651_TRMT11	0.984127	6:126666002-127121000
rs3890745	Rheumatoid arthritis	ENSG00000067606_PRKCZ	0.804878	1:2398700-2737703
rs6696981	Bone mineral density (spine)	ENSG00000076864_RAP1GAP	0.363636	1:22526283-22608281
rs7524102	Bone mineral density (hip),Bone mineral density (spine)	ENSG00000076864_RAP1GAP	0.672727	1:22526283-22608281
rs10210302	Crohns disease	ENSG00000077044_DGKD	0.607595	2:233808741-234165739
rs2241880	Crohns disease	ENSG00000077044_DGKD	0.664557	2:233808741-234165739
rs3828309	Crohns disease	ENSG00000077044_DGKD	0.683544	2:233808741-234165739
rs1390401	Height	ENSG00000081692_JMJD4	0.89916	1:225815890-226116888
rs397020	Multiple sclerosis	ENSG00000089012_SIRPG	0.688889	20:1120002-1208000
rs935334	Blood pressure	ENSG00000089916_C14orf118	0.189655	14:75656001-75765999
rs2967605	HDL cholesterol	ENSG00000099785_MARCH2	0.772727	19:8324002-8465000
rs4963128	Systemic lupus erythematosus in women	ENSG00000099834_MUPCDH	0.572727	11:364002-622000
rs4820599	Plasma levels of liver enzymes	ENSG00000100031_GGT1	0.416667	22:23317447-23393445
rs5751901	Protein quantitative trait loci	ENSG00000100031_GGT1	0.666667	22:23317447-23393445
rs2281135	Plasma levels of liver enzymes	ENSG00000100347_SAMM50	0.362319	22:42656433-42740431
rs4810485	Rheumatoid arthritis	ENSG00000100979_PLTP	0.7	20:44117002-44211000
rs1015362	Burning and freckling,Freckles,Red vs. non-red hair,Skin sensitivity to sun	ENSG00000100991_TRPC4AP	1	20:31949002-32244000
rs4911414	Burning and freckling,Freckles,Red vs. non-red hair,Skin sensitivity to sun	ENSG00000100991_TRPC4AP	0.712644	20:31949002-32244000
rs910873	Melanoma	ENSG00000100991_TRPC4AP	0.202532	20:32376002-33259000
rs3825932	Type 1 diabetes	ENSG00000103811_CTSH	0.90566	15:76897001-77044999
rs10958476	Height	ENSG00000104331_IMPAD1	0.1875	8:57234002-57371000
rs16890979	Serum urate,Serum uric acid	ENSG00000109667_SLC2A9	0.498747	4:9525831-10023829
rs737267	Serum urate	ENSG00000109667_SLC2A9	0.488722	4:9525831-10023829
rs7442295	Serum urate	ENSG00000109667_SLC2A9	0.691729	4:9525831-10023829
rs9291683	Bone mineral density	ENSG00000109667_SLC2A9	0.857143	4:9525831-10023829
rs1557488	Attention-deficit/hyperactivity disorder and conduct disorder	ENSG00000110074_FOXRED1	0.15	11:126116002-126169000
rs2338104	HDL cholesterol	ENSG00000110906_KCTD10	0.356164	12:108377665-108528663
rs10946808	Height	ENSG00000111801_BTN3A3	0.793651	6:26257002-26367000
rs1165205	Serum urate	ENSG00000111801_BTN3A3	0.665517	6:25794002-26244000
rs17270561	Serum markers of iron status	ENSG00000111801_BTN3A3	0.306897	6:25794002-26244000
rs783396	Stroke	ENSG00000112297_AIM1	0.268041	6:107062002-107188000
rs10946808	Height	ENSG00000112343_TRIM38	0.793651	6:26257002-26367000
rs4345115	Height	ENSG00000114204_SERPINI2	0.5	3:169282994-169385992
rs3791675	Height	ENSG00000115380_EFEMP1	0.877193	2:55865855-55965853
rs3791679	Height	ENSG00000115380_EFEMP1	0.877193	2:55865855-55965853
rs1521882	Attention-deficit/hyperactivity disorder and conduct disorder	ENSG00000115993_TRAK2	0.442623	2:202574741-202665739
rs2900976	Protein quantitative trait loci	ENSG00000116035_VAX2	0.586207	2:71794855-71863853
rs12047808	Multiple sclerosis (age of onset)	ENSG00000116260_QSOX1	0.155738	1:177694968-177941966
rs10889353	Cholesterol, total,LDL cholesterol,Triglycerides	ENSG00000116641_DOCK7	0.675676	1:62673569-62974567
rs1167998	Triglycerides	ENSG00000116641_DOCK7	0.486486	1:62673569-62974567
rs12130333	Triglycerides	ENSG00000116641_DOCK7	0.162162	1:62673569-62974567
rs1748195	Triglycerides	ENSG00000116641_DOCK7	0.932432	1:62673569-62974567
rs2816316	Celiac disease	ENSG00000116750_UCHL5	0.0625	1:190744968-190811966
rs11083846	Chronic lymphocytic leukemia	ENSG00000118160_SLC8A2	0.981482	19:51850002-51992000
rs3761847	Rheumatoid arthritis	ENSG00000119396_RAB14	0.623188	9:122676269-123011267
rs1322512	Tonometry	ENSG00000120279_MYCT1	0.41791	6:152984581-153106579
rs12449568	Height	ENSG00000121060_TRIM25	0.413333	17:51746002-51924000
rs1678542	Rheumatoid arthritis	ENSG00000123427_FAM119B	0.396648	12:56143002-56636000
rs7679	HDL cholesterol,Triglycerides	ENSG00000124116_WFDC3	0.785714	20:43968002-44103000
rs2814993	Height	ENSG00000124678_TCP11	0.344828	6:34657002-35470000
rs4713858	Height	ENSG00000124678_TCP11	0.45	6:35475002-35560000
rs2180439	Male-pattern baldness	ENSG00000125820_NKX2-2	0.506667	20:21707002-21933000
rs3793427	Tonometry	ENSG00000129422_MTUS1	0.722892	8:17103002-17222000
rs10401969	LDL cholesterol	ENSG00000129933_KIAA0892	0.874126	19:19219002-19661000
rs16996148	LDL cholesterol,Triglycerides	ENSG00000129933_KIAA0892	0.825175	19:19219002-19661000
rs2304130	Cholesterol, total,LDL cholesterol,Triglycerides	ENSG00000129933_KIAA0892	0.468531	19:19219002-19661000
rs9891572	HDL cholesterol	ENSG00000132359_GARNL4	0.1875	17:2343002-2377000
rs1564282	Parkinson disease (familial)	ENSG00000133256_PDE6B	0.466667	4:805172-1006170
rs1007738	Bone mineral density (hip)	ENSG00000134575_ACP2	0.884058	11:46234002-46861000
rs4799915	Response to iloperidone treatment (QT prolongation)	ENSG00000134779_C18orf10	0.75	18:33166002-33185000
rs17696736	Type 1 diabetes	ENSG00000135144_DTX1	0.0751174	12:110326665-111510663
rs3184504	Plasma eosinophil count	ENSG00000135144_DTX1	0.140845	12:110326665-111510663
rs653178	Celiac disease	ENSG00000135144_DTX1	0.131455	12:110326665-111510663
rs10778213	C-reactive protein	ENSG00000136011_STAB2	0.781022	12:101704665-102079663
rs10259085	Multiple sclerosis (severity)	ENSG00000136238_RAC1	0.186667	7:7138287-7263285
rs1260326	Other metabolic traits,Triglycerides,Waist circumference and related phenotypes	ENSG00000138100_TRIM54	0.591304	2:27242855-27603853
rs780094	C-reactive protein,LDL cholesterol,Triglycerides	ENSG00000138100_TRIM54	0.573913	2:27242855-27603853
rs3814219	Endothelial function traits	ENSG00000138172_FAM26B	0.953488	10:105574002-105684000
rs10492096	Hip geometry	ENSG00000139192_TAPBPL	0.754902	12:6432002-6695000
rs12579350	Panic disorder	ENSG00000139192_TAPBPL	0.490385	12:5622002-5747000
rs973968	Serum markers of iron status	ENSG00000140015_KCNH5	0.46875	14:61581001-61784999
rs11150610	Systemic lupus erythematosus	ENSG00000140678_ITGAX	0.5	16:31198002-31285000
rs11574637	Systemic lupus erythematosus	ENSG00000140678_ITGAX	0.6	16:31198002-31285000
rs9888739	Systemic lupus erythematosus in women	ENSG00000140678_ITGAX	0.825	16:31198002-31285000
rs16973500	Attention-deficit/hyperactivity disorder and conduct disorder	ENSG00000140832_MARVELD3	0.237237	16:69838002-70586000
rs3024505	Ulcerative colitis	ENSG00000142224_IL19	0.0697674	1:205000230-205055228
rs1780324	Plasma levels of liver enzymes	ENSG00000142794_NBPF3	0.857143	1:21693282-21699282
rs6441961	Celiac disease	ENSG00000144791_LIMD1	0.917808	3:46316002-46479000
rs7659604	Type 2 diabetes	ENSG00000145386_CCNA2	0.5875	4:122879847-123093845
rs7046653	Treatment response to TNF antagonists	ENSG00000147894_C9orf72	0.786517	9:27461002-27589000
rs4962153	Plasma levels of liver enzymes	ENSG00000148290_SURF1	0.335714	9:135185269-135474267
rs2075292	Triglycerides	ENSG00000149575_SCN2B	0.73125	11:116186002-116605000
rs7112513	Protein quantitative trait loci	ENSG00000149575_SCN2B	0.63125	11:116186002-116605000
rs3821236	Systemic lupus erythematosus	ENSG00000151690_ILMN_5981	0.144927	2:191301741-191679739
rs7574865	Systemic lupus erythematosus	ENSG00000151690_ILMN_5981	0.166667	2:191301741-191679739
rs11209003	Crohns disease	ENSG00000152763_WDR78	0.774193	1:67370569-67438567
rs2064689	Crohns disease	ENSG00000152763_WDR78	1	1:67370569-67438567
rs1502050	Other subclinical atherosclerosis traits	ENSG00000154122_ANKH	0.271186	5:13812002-13898000
rs7715811	Other subclinical atherosclerosis traits	ENSG00000154122_ANKH	0.271186	5:13812002-13898000
rs13277113	Systemic lupus erythematosus	ENSG00000154319_C8orf13	0.965909	8:11374002-11504000
rs7819412	Triglycerides	ENSG00000154319_C8orf13	0.847222	8:10997002-11123000
rs9487094	Height	ENSG00000155085_C6orf199	0.305195	6:109760002-110205000
rs2832077	Cognitive test performance	ENSG00000156261_CCT8	0.212355	21:28935001-29451999
rs946053	Height	ENSG00000157653_C9orf43	0.152174	9:116061269-116092267
rs1169313	Plasma levels of liver enzymes	ENSG00000157895_C12orf43	0.886792	12:119867665-119972663
rs2259816	Coronary artery disease	ENSG00000157895_C12orf43	0.886792	12:119867665-119972663
rs2650000	LDL cholesterol,Other metabolic traits	ENSG00000157895_C12orf43	0.716981	12:119867665-119972663
rs7310409	C-reactive protein	ENSG00000157895_C12orf43	0.792453	12:119867665-119972663
rs7731657	Fasting plasma glucose	ENSG00000158987_RAPGEF6	0.789809	5:129904002-131348000
rs2271293	HDL cholesterol	ENSG00000159723_AGRP	0.565657	16:66257002-66850000
rs255049	HDL cholesterol	ENSG00000159723_AGRP	0.464647	16:66257002-66850000
rs255052	HDL cholesterol	ENSG00000159723_AGRP	0.989899	16:66257002-66850000
rs2476601	Crohns disease,Rheumatoid arthritis,Type 1 diabetes	ENSG00000163349_HIPK1	0.639535	1:113877483-114249481
rs6679677	Rheumatoid arthritis,Type 1 diabetes	ENSG00000163349_HIPK1	0.639535	1:113877483-114249481
rs12638253	Multiple sclerosis (severity)	ENSG00000163659_TIPARP	0.849057	3:157836994-158178992
rs6445975	Systemic lupus erythematosus in women	ENSG00000163687_DNASE1L3	0.760274	3:58142002-58431000
rs360929	Volumetric brain MRI	ENSG00000164144_ARFIP1	0.805556	4:153077847-153149845
rs4607517	Fasting plasma glucose	ENSG00000164543_STK17A	0.733333	7:44190287-44231285
rs216345	Bipolar disorder	ENSG00000164978_NUDT2	0.646154	9:33653002-34041000
rs789560	Attention-deficit/hyperactivity disorder and conduct disorder	ENSG00000166226_CCT2	0.139535	12:68605002-68714000
rs10769908	Body mass index	ENSG00000166452_C11orf17	0.942029	11:8358002-8581000
rs420259	Bipolar disorder	ENSG00000166847_DCTN5	0.87	16:23301002-23620000
rs2735839	Prostate cancer	ENSG00000167747_C19orf48	1	19:56027002-56067000
rs7216389	Asthma	ENSG00000172057_ORMDL3	0.940541	17:34644002-35342000
rs12324805	Body mass index	ENSG00000172345_STARD5	0.962264	15:80042001-80145999
rs9891572	HDL cholesterol	ENSG00000174231_PRPF8	0.1875	17:2343002-2377000
rs9818870	Coronary artery disease	ENSG00000175110_MRPS22	0.540816	3:139534994-139828992
rs416603	Type 1 diabetes	ENSG00000175643_C16orf75	0.461539	16:11252002-11272000
rs10483853	Coronary artery calcification	ENSG00000177465_ACOT4	0.45098	14:72801001-73161999
rs10490823	Bone mineral density (hip)	ENSG00000177873_ZNF619	0.661765	3:41042002-41155000
rs16896068	Height	ENSG00000178177_LCORL	0.830508	4:17391831-17643829
rs6830062	Height	ENSG00000178177_LCORL	1	4:17391831-17643829
rs7395662	HDL cholesterol	ENSG00000178306_OR4C13	0.492891	11:48070002-55133000
rs1670533	Recombination rate (females)	ENSG00000179979_CRIPAK	0.73913	4:1015172-1094170
rs3796619	Recombination rate (males)	ENSG00000179979_CRIPAK	0.934783	4:1015172-1094170
rs10489849	Select biomarker traits	ENSG00000180433_OR6K6	0.834711	1:157448553-157792551
rs2251746	Serum IgE levels	ENSG00000180433_OR6K6	0.892562	1:157448553-157792551
rs4128725	Select biomarker traits	ENSG00000180433_OR6K6	0.644628	1:157448553-157792551
rs4133289	Hemostatic factors and hematological phenotypes	ENSG00000180433_OR6K6	0.446281	1:157448553-157792551
rs1397048	Hemostatic factors and hematological phenotypes	ENSG00000181767_OR8H2	0.911824	11:55142002-56224000
rs31198	Height	ENSG00000181965_NEUROG1	0.269231	5:134360002-134407000
rs12708716	Type 1 diabetes	ENSG00000182108_ILMN_32084	0.949045	16:10927002-11213000
rs2903692	Type 1 diabetes	ENSG00000182108_ILMN_32084	0.929936	16:10927002-11213000
rs6498169	Multiple sclerosis	ENSG00000182108_ILMN_32084	0.55414	16:10927002-11213000
rs4130590	Bipolar disorder	ENSG00000183443_ILMN_17339	0.941489	9:128656269-129199267
rs2836754	Crohns disease	ENSG00000183778_B3GALT5	0.217391	21:39212001-39237999
rs9652490	Essential tremor	ENSG00000185383_ILMN_111363	0.913044	15:75701001-75772999
rs13397985	Chronic lymphocytic leukemia	ENSG00000185404_ILMN_4204	0.868853	2:230790741-230893739
rs10876432	Bone mineral density (spine)	ENSG00000185591_SP1	0.727811	12:51891002-52387000
rs2872507	Crohns disease	ENSG00000186075_ZPBP2	0.994595	17:34644002-35342000
rs10871290	Breast cancer	ENSG00000186187_ZNRF1	0.677966	16:72757002-73278000
rs12216125	Serum markers of iron status	ENSG00000186470_BTN3A2	0.227586	6:25794002-26244000
rs13194491	Serum markers of iron status	ENSG00000186470_BTN3A2	0.528455	6:26798002-27402000
rs13194984	Serum markers of iron status	ENSG00000186470_BTN3A2	0.319328	6:26576002-26778000
rs2242330	Parkinsons disease	ENSG00000187054_TMPRSS11A	1	4:67902831-68138829
rs3197999	Crohns disease	ENSG00000188338_SLC38A3	0.921311	3:48746002-49868000
rs9858542	Crohns disease	ENSG00000188338_SLC38A3	0.918033	3:48746002-49868000
rs762421	Crohns disease	ENSG00000188660_C21orf125	0.805556	21:44434001-44474999
rs12593813	Restless legs syndrome	ENSG00000188779_LBXCOR1	0.122642	15:65714001-65934999
rs7341475	Schizophrenia	ENSG00000189056_RELN	0.478261	7:103186287-103252285
rs185819	Height	ENSG00000196126_HLA-DRB1	0.787456	6:31789002-32297000
rs2269426	Plasma eosinophil count	ENSG00000196126_HLA-DRB1	0.947735	6:31789002-32297000
rs2844479	Weight	ENSG00000196126_HLA-DRB1	0.8	6:31676001-31681001
rs3117582	Lung cancer	ENSG00000196126_HLA-DRB1	0.193182	6:31681002-31786000
rs3129934	Multiple sclerosis	ENSG00000196126_HLA-DRB1	1	6:32317002-32446000
rs9268877	Ulcerative colitis	ENSG00000196126_HLA-DRB1	0.885058	6:32449002-32789000
rs9272346	Type 1 diabetes	ENSG00000196126_HLA-DRB1	0.963218	6:32449002-32789000
rs3802842	Colorectal cancer	ENSG00000196167_ILMN_6190	0.275862	11:110622002-110681000
rs9395066	Height	ENSG00000196284_SUPT3H	0.376033	6:44708002-45464000
rs8321	AIDS progression	ENSG00000196306_ILMN_5683	0.729138	6:29641002-30180000
rs757608	Height	ENSG00000196861_NACA2	0.451613	17:56788002-56853000
rs2188962	Crohns disease	ENSG00000197375_SLC22A5	1	5:131657002-131838000
rs6596075	Crohns disease	ENSG00000197375_SLC22A5	0.405797	5:131657002-131838000
rs9480865	Normalized brain volume	ENSG00000197453_ILMN_25940	0.45	6:108969002-109132000
rs2187668	Celiac disease,Systemic lupus erythematosus	ENSG00000198493_ILMN_29412	0.434483	6:32449002-32789000
rs2395185	Ulcerative colitis	ENSG00000198493_ILMN_29412	0.903448	6:32449002-32789000
rs477515	Inflammatory bowel disease	ENSG00000198493_ILMN_29412	0.685057	6:32449002-32789000
rs9469220	Crohns disease	ENSG00000198493_ILMN_29412	0.981609	6:32449002-32789000
rs3130340	Bone mineral density (spine)	ENSG00000198502_HLA-DRB5	0.7277	6:32317002-32446000
rs3131379	Systemic lupus erythematosus in women	ENSG00000198502_HLA-DRB5	0.397213	6:31789002-32297000
rs3135388	Multiple sclerosis	ENSG00000198502_HLA-DRB5	0.96092	6:32449002-32789000
rs6457617	Rheumatoid arthritis	ENSG00000198502_HLA-DRB5	0.82069	6:32449002-32789000
rs6457620	Rheumatoid arthritis	ENSG00000198502_HLA-DRB5	0.786207	6:32449002-32789000
rs615672	Rheumatoid arthritis	ENSG00000204261_PSMB9	0.797701	6:32449002-32789000
rs660895	Rheumatoid arthritis	ENSG00000204261_PSMB9	0.914942	6:32449002-32789000
rs1532624	HDL cholesterol	ENSG00000205358_MT1H	0.769231	16:55547002-55575000
rs1800775	HDL cholesterol,Triglycerides	ENSG00000205358_MT1H	0.846154	16:55547002-55575000
rs1864163	HDL cholesterol	ENSG00000205358_MT1H	0.576923	16:55547002-55575000
rs3764261	HDL cholesterol,Waist circumference and related phenotypes	ENSG00000205358_MT1H	0.961538	16:55547002-55575000
rs7498665	Body mass index,Weight	ENSG00000205609_EIF3CL	1	16:28209002-28939000
rs11052552	Type 1 diabetes	ENSG00000205809_KLRC2	0.241379	12:9715002-9801000
rs3764021	Type 1 diabetes	ENSG00000205809_KLRC2	0.293103	12:9715002-9801000
rs157580	Alzheimers disease,HDL cholesterol,LDL cholesterol	ENSG00000213892_CEACAM16	0.815789	19:50054002-50119000
rs2075650	C-reactive protein,Cholesterol, total	ENSG00000213892_CEACAM16	0.736842	19:50054002-50119000
rs439401	Triglycerides	ENSG00000213892_CEACAM16	0.789474	19:50054002-50119000
rs4420638	Alzheimers disease,LDL cholesterol,Late onset Alzheimers disease,Triglycerides	ENSG00000213892_CEACAM16	0.289474	19:50054002-50119000
rs6859	Alzheimers disease	ENSG00000213892_CEACAM16	0.394737	19:50054002-50119000
rs6060369	Height	ENSG00000214078_CPNE1	0.237838	20:33352002-34025000
rs6060373	Height	ENSG00000214078_CPNE1	0.237838	20:33352002-34025000
rs6088792	Height	ENSG00000214078_CPNE1	0.194595	20:33352002-34025000
rs9976767	Type 1 diabetes	ENSG00000215469_ILMN_122584	0.225352	21:42683001-42748999
