# Supplementary material for: Candidate Causal Regulatory Effects by Integration of Expression QTLs with Complex Trait Genetic Associations
Source: PLoS Genet. 2010 Apr 1;6(4):e1000895. doi: 10.1371/journal.pgen.1000895 (PMC2848550; doi:10.1371/journal.pgen.1000895)
Supplement: Dataset S2 — Trans analysis RTC results. Candidate trans regulatory effects as ranked by the RTC in 50 genomic intervals. No score filtering. (0.30 MB XLS) [file pgen.1000895.s002.xls]

## Sheet: Trans_Top50Int_ALL.txt
GWAS_SNP	Complex_Trait	Gene	RTCScore	Interval
rs10993994	Prostate cancer	ENSG00000009709_PAX7	1	10:50579002-51233000
rs6696981	Bone mineral density (spine)	ENSG00000050628_PTGER3	1	1:22526283-22608281
rs1158167	Cystatin C	ENSG00000099810_MTAP	1	20:23518002-23570000
rs5028798	Volumetric brain MRI	ENSG00000107833_NPM3	1	11:34547002-34590000
rs2542151	Crohns disease,Type 1 diabetes	ENSG00000110347_MMP12	1	18:12765002-12876000
rs477515	Inflammatory bowel disease	ENSG00000117411_B4GALT2	1	6:32449002-32789000
rs3184504	Plasma eosinophil count	ENSG00000125618_PAX8	1	12:110326665-111510663
rs1158167	Cystatin C	ENSG00000157240_FZD1	1	20:23518002-23570000
rs1158167	Cystatin C	ENSG00000163322_CCDC98	1	20:23518002-23570000
rs17672135	Coronary disease	ENSG00000179750_APOBEC3B	1	1:238511584-238590582
rs1158167	Cystatin C	ENSG00000184428_TOP1MT	1	20:23518002-23570000
rs1158167	Cystatin C	ENSG00000184428_TOP1MT	1	20:23518002-23570000
rs1158167	Cystatin C	ENSG00000184428_TOP1MT	1	20:23518002-23570000
rs3134792	Psoriasis	ENSG00000184160_ADRA2C	0.998322	6:31216002-31533000
rs9291683	Bone mineral density	ENSG00000138942_RNF185	0.997494	4:9525831-10023829
rs9291683	Bone mineral density	ENSG00000171621_SPSB1	0.997494	4:9525831-10023829
rs653178	Celiac disease	ENSG00000115325_DOK1	0.995305	12:110326665-111510663
rs653178	Celiac disease	ENSG00000125618_PAX8	0.995305	12:110326665-111510663
rs737267	Serum urate	ENSG00000158555_GDPD5	0.994988	4:9525831-10023829
rs660895	Rheumatoid arthritis	ENSG00000042445_RETSAT	0.993103	6:32449002-32789000
rs477515	Inflammatory bowel disease	ENSG00000164122_ASB5	0.993103	6:32449002-32789000
rs737267	Serum urate	ENSG00000197208_SLC22A4	0.992481	4:9525831-10023829
rs2251746	Serum IgE levels	ENSG00000182902_SLC25A18	0.991735	1:157448553-157792551
rs3134792	Psoriasis	ENSG00000163947_ARHGEF3	0.991611	6:31216002-31533000
rs3184504	Plasma eosinophil count	ENSG00000115325_DOK1	0.99061	12:110326665-111510663
rs3134792	Psoriasis	ENSG00000015413_DPEP1	0.988255	6:31216002-31533000
rs615672	Rheumatoid arthritis	ENSG00000197410_DCHS2	0.986207	6:32449002-32789000
rs16890979	Serum urate,Serum uric acid	ENSG00000158555_GDPD5	0.984962	4:9525831-10023829
rs9291683	Bone mineral density	ENSG00000177117_ILMN_36440	0.982456	4:9525831-10023829
rs16890979	Serum urate,Serum uric acid	ENSG00000197208_SLC22A4	0.982456	4:9525831-10023829
rs737267	Serum urate	ENSG00000206579_XKR4	0.982456	4:9525831-10023829
rs6696981	Bone mineral density (spine)	ENSG00000167874_TMEM88	0.981818	1:22526283-22608281
rs17696736	Type 1 diabetes	ENSG00000115325_DOK1	0.981221	12:110326665-111510663
rs17696736	Type 1 diabetes	ENSG00000125618_PAX8	0.981221	12:110326665-111510663
rs10494366	QT interval prolongation	ENSG00000137285_TUBB2B	0.978723	1:160308968-160394966
rs10494366	QT interval prolongation	ENSG00000144115_THNSL2	0.978723	1:160308968-160394966
rs7442295	Serum urate	ENSG00000206579_XKR4	0.977444	4:9525831-10023829
rs660895	Rheumatoid arthritis	ENSG00000004948_CALCR	0.977012	6:32449002-32789000
rs12883384	Neuroticism	ENSG00000160650_ILMN_33412	0.97561	14:46312001-46485999
rs7442295	Serum urate	ENSG00000164638_SLC29A4	0.974937	4:9525831-10023829
rs2395185	Ulcerative colitis	ENSG00000117411_B4GALT2	0.974713	6:32449002-32789000
rs1712790	Urinary albumin excretion	ENSG00000170873_MTSS1	0.974684	11:113958002-114146000
rs1167998	Triglycerides	ENSG00000184985_SORCS2	0.972973	1:62673569-62974567
rs7442295	Serum urate	ENSG00000153317_DDEF1	0.972431	4:9525831-10023829
rs737267	Serum urate	ENSG00000196539_OR2T3	0.972431	4:9525831-10023829
rs2395185	Ulcerative colitis	ENSG00000164122_ASB5	0.970115	6:32449002-32789000
rs2542151	Crohns disease,Type 1 diabetes	ENSG00000107362_FAM108B1	0.969697	18:12765002-12876000
rs2542151	Crohns disease,Type 1 diabetes	ENSG00000147804_SLC39A4	0.969697	18:12765002-12876000
rs2542151	Crohns disease,Type 1 diabetes	ENSG00000156011_PSD3	0.969697	18:12765002-12876000
rs2542151	Crohns disease,Type 1 diabetes	ENSG00000167600_CYP2S1	0.969697	18:12765002-12876000
rs2542151	Crohns disease,Type 1 diabetes	ENSG00000172243_CLEC7A	0.969697	18:12765002-12876000
rs2542151	Crohns disease,Type 1 diabetes	ENSG00000185567_ILMN_41814	0.969697	18:12765002-12876000
rs9268877	Ulcerative colitis	ENSG00000169756_LIMS1	0.967816	6:32449002-32789000
rs7442295	Serum urate	ENSG00000158555_GDPD5	0.967418	4:9525831-10023829
rs983332	Treatment response to TNF antagonists	ENSG00000143061_IGSF3	0.966667	1:87902569-88007567
rs983332	Treatment response to TNF antagonists	ENSG00000143333_RGS16	0.966667	1:87902569-88007567
rs983332	Treatment response to TNF antagonists	ENSG00000186665_C17orf58	0.966667	1:87902569-88007567
rs983332	Treatment response to TNF antagonists	ENSG00000186665_C17orf58	0.966667	1:87902569-88007567
rs9272346	Type 1 diabetes	ENSG00000169756_LIMS1	0.965517	6:32449002-32789000
rs17465637	Coronary disease,Myocardial infarction (early onset)	ENSG00000115380_EFEMP1	0.96383	1:220349230-221697844
rs16890979	Serum urate,Serum uric acid	ENSG00000196539_OR2T3	0.9599	4:9525831-10023829
rs16890979	Serum urate,Serum uric acid	ENSG00000206579_XKR4	0.9599	4:9525831-10023829
rs17465637	Coronary disease,Myocardial infarction (early onset)	ENSG00000186350_RXRA	0.959574	1:220349230-221697844
rs1265181	Psoriasis	ENSG00000212993_POU5F1P1	0.958054	6:31216002-31533000
rs9291683	Bone mineral density	ENSG00000101321_XKR7	0.957394	4:9525831-10023829
rs7442295	Serum urate	ENSG00000197208_SLC22A4	0.957394	4:9525831-10023829
rs17672135	Coronary disease	ENSG00000070214_SLC44A1	0.955882	1:238511584-238590582
rs17672135	Coronary disease	ENSG00000108516_TNFRSF13B	0.955882	1:238511584-238590582
rs6457617	Rheumatoid arthritis	ENSG00000082014_SMARCD3	0.951724	6:32449002-32789000
rs6693882	Pain	ENSG00000174567_GOLT1A	0.95	1:95875569-95921567
rs9291683	Bone mineral density	ENSG00000149639_C20orf117	0.949875	4:9525831-10023829
rs6457620	Rheumatoid arthritis	ENSG00000082014_SMARCD3	0.949425	6:32449002-32789000
rs477515	Inflammatory bowel disease	ENSG00000169302_STK32A	0.949425	6:32449002-32789000
rs737267	Serum urate	ENSG00000164638_SLC29A4	0.947368	4:9525831-10023829
rs3135388	Multiple sclerosis	ENSG00000169756_LIMS1	0.947126	6:32449002-32789000
rs17465637	Coronary disease,Myocardial infarction (early onset)	ENSG00000140950_KIAA1609	0.946809	1:220349230-221697844
rs1265181	Psoriasis	ENSG00000015413_DPEP1	0.946309	6:31216002-31533000
rs6696981	Bone mineral density (spine)	ENSG00000108823_SGCA	0.945454	1:22526283-22608281
rs6696981	Bone mineral density (spine)	ENSG00000158077_NLRP14	0.945454	1:22526283-22608281
rs9268877	Ulcerative colitis	ENSG00000117411_B4GALT2	0.944828	6:32449002-32789000
rs2395185	Ulcerative colitis	ENSG00000169302_STK32A	0.944828	6:32449002-32789000
rs1265181	Psoriasis	ENSG00000184160_ADRA2C	0.942953	6:31216002-31533000
rs9272346	Type 1 diabetes	ENSG00000187667_WHDC1L1	0.942529	6:32449002-32789000
rs17672135	Coronary disease	ENSG00000100557_C14orf105	0.941176	1:238511584-238590582
rs17672135	Coronary disease	ENSG00000132464_ENAM	0.941176	1:238511584-238590582
rs1265181	Psoriasis	ENSG00000186526_CYP4F8	0.939597	6:31216002-31533000
rs17465637	Coronary disease,Myocardial infarction (early onset)	ENSG00000145721_LIX1	0.938298	1:220349230-221697844
rs10494366	QT interval prolongation	ENSG00000100118_HMG1L10	0.93617	1:160308968-160394966
rs477515	Inflammatory bowel disease	ENSG00000101405_OXT	0.935632	6:32449002-32789000
rs7442295	Serum urate	ENSG00000170365_SMAD1	0.934837	4:9525831-10023829
rs7442295	Serum urate	ENSG00000196539_OR2T3	0.934837	4:9525831-10023829
rs10489849	Select biomarker traits	ENSG00000130957_FBP2	0.933884	1:157448553-157792551
rs4086116	Warfarin maintenance dose	ENSG00000145014_TMEM44	0.933086	10:96123002-96843000
rs9291683	Bone mineral density	ENSG00000112282_MED23	0.932331	4:9525831-10023829
rs9291683	Bone mineral density	ENSG00000112599_GUCA1B	0.932331	4:9525831-10023829
rs530965	Cognitive test performance	ENSG00000129946_SHC2	0.932331	11:78735002-78884000
rs2395185	Ulcerative colitis	ENSG00000101405_OXT	0.931034	6:32449002-32789000
rs17465637	Coronary disease,Myocardial infarction (early onset)	ENSG00000170873_MTSS1	0.929787	1:220349230-221697844
rs9272346	Type 1 diabetes	ENSG00000164122_ASB5	0.928736	6:32449002-32789000
rs17465637	Coronary disease,Myocardial infarction (early onset)	ENSG00000140538_NTRK3	0.92766	1:220349230-221697844
rs7524102	Bone mineral density (hip),Bone mineral density (spine)	ENSG00000181085_MAPK15	0.927273	1:22526283-22608281
rs477515	Inflammatory bowel disease	ENSG00000129170_CSRP3	0.926437	6:32449002-32789000
rs16890979	Serum urate,Serum uric acid	ENSG00000164638_SLC29A4	0.924812	4:9525831-10023829
rs1265181	Psoriasis	ENSG00000108370_RGS9	0.924497	6:31216002-31533000
rs9272346	Type 1 diabetes	ENSG00000137872_SEMA6D	0.924138	6:32449002-32789000
rs1712790	Urinary albumin excretion	ENSG00000180644_PRF1	0.924051	11:113958002-114146000
rs9461688	Protein quantitative trait loci	ENSG00000169910_ASL	0.922819	6:31216002-31533000
rs17465637	Coronary disease,Myocardial infarction (early onset)	ENSG00000137273_FOXF2	0.921277	1:220349230-221697844
rs9272346	Type 1 diabetes	ENSG00000101405_OXT	0.91954	6:32449002-32789000
rs700651	Intracranial aneurysm	ENSG00000152284_TCF7L1	0.917695	2:197852741-198661739
rs16890979	Serum urate,Serum uric acid	ENSG00000153317_DDEF1	0.917293	4:9525831-10023829
rs9272346	Type 1 diabetes	ENSG00000117411_B4GALT2	0.917241	6:32449002-32789000
rs2395185	Ulcerative colitis	ENSG00000129170_CSRP3	0.917241	6:32449002-32789000
rs17465637	Coronary disease,Myocardial infarction (early onset)	ENSG00000215272_ILMN_43887	0.917021	1:220349230-221697844
rs1408799	Blue vs. green eyes	ENSG00000137878_GRINL1A	0.916168	9:12507002-12781000
rs1427407	F-cell distribution	ENSG00000206538_VGLL3	0.914286	2:60457855-60579853
rs9268877	Ulcerative colitis	ENSG00000164122_ASB5	0.912644	6:32449002-32789000
rs477515	Inflammatory bowel disease	ENSG00000197410_DCHS2	0.912644	6:32449002-32789000
rs2542151	Crohns disease,Type 1 diabetes	ENSG00000163352_LENEP	0.909091	18:12765002-12876000
rs2390582	Coronary artery calcification	ENSG00000139574_NPFF	0.907407	1:90593569-90721567
rs2395185	Ulcerative colitis	ENSG00000171747_LGALS4	0.905747	6:32449002-32789000
rs1748195	Triglycerides	ENSG00000184985_SORCS2	0.905405	1:62673569-62974567
rs477515	Inflammatory bowel disease	ENSG00000171747_LGALS4	0.903448	6:32449002-32789000
rs17465637	Coronary disease,Myocardial infarction (early onset)	ENSG00000164691_TAGAP	0.897872	1:220349230-221697844
rs9291683	Bone mineral density	ENSG00000117020_AKT3	0.897243	4:9525831-10023829
rs8321	AIDS progression	ENSG00000018189_RUFY3	0.896033	6:29641002-30180000
rs17465637	Coronary disease,Myocardial infarction (early onset)	ENSG00000156127_BATF	0.895745	1:220349230-221697844
rs17465637	Coronary disease,Myocardial infarction (early onset)	ENSG00000160296_SIGLEC12	0.895745	1:220349230-221697844
rs1265181	Psoriasis	ENSG00000135951_TSGA10	0.894295	6:31216002-31533000
rs660895	Rheumatoid arthritis	ENSG00000101405_OXT	0.894253	6:32449002-32789000
rs660895	Rheumatoid arthritis	ENSG00000169169_CPT1C	0.894253	6:32449002-32789000
rs3134792	Psoriasis	ENSG00000135951_TSGA10	0.892617	6:31216002-31533000
rs3134792	Psoriasis	ENSG00000212993_POU5F1P1	0.89094	6:31216002-31533000
rs7524102	Bone mineral density (hip),Bone mineral density (spine)	ENSG00000108823_SGCA	0.890909	1:22526283-22608281
rs7524102	Bone mineral density (hip),Bone mineral density (spine)	ENSG00000158077_NLRP14	0.890909	1:22526283-22608281
rs6696981	Bone mineral density (spine)	ENSG00000181085_MAPK15	0.890909	1:22526283-22608281
rs9268877	Ulcerative colitis	ENSG00000169302_STK32A	0.889655	6:32449002-32789000
rs2395185	Ulcerative colitis	ENSG00000197410_DCHS2	0.889655	6:32449002-32789000
rs1927457	Normalized brain volume	ENSG00000050344_NFE2L3	0.888889	10:30047001-30051001
rs1927457	Normalized brain volume	ENSG00000066583_ISOC1	0.888889	10:30047001-30051001
rs1927457	Normalized brain volume	ENSG00000072736_NFATC3	0.888889	10:30047001-30051001
rs1927457	Normalized brain volume	ENSG00000081692_JMJD4	0.888889	10:30047001-30051001
rs1927457	Normalized brain volume	ENSG00000087008_ACOX3	0.888889	10:30047001-30051001
rs1927457	Normalized brain volume	ENSG00000095585_BLNK	0.888889	10:30047001-30051001
rs1927457	Normalized brain volume	ENSG00000106290_TAF6	0.888889	10:30047001-30051001
rs1927457	Normalized brain volume	ENSG00000106638_TBL2	0.888889	10:30047001-30051001
rs1927457	Normalized brain volume	ENSG00000119509_INVS	0.888889	10:30047001-30051001
rs1927457	Normalized brain volume	ENSG00000132256_TRIM5	0.888889	10:30047001-30051001
rs1927457	Normalized brain volume	ENSG00000135632_SMYD5	0.888889	10:30047001-30051001
rs1927457	Normalized brain volume	ENSG00000144959_AADACL1	0.888889	10:30047001-30051001
rs1927457	Normalized brain volume	ENSG00000156931_VPS8	0.888889	10:30047001-30051001
rs1927457	Normalized brain volume	ENSG00000157895_C12orf43	0.888889	10:30047001-30051001
rs1927457	Normalized brain volume	ENSG00000160194_NDUFV3	0.888889	10:30047001-30051001
rs1927457	Normalized brain volume	ENSG00000168310_IRF2	0.888889	10:30047001-30051001
rs1927457	Normalized brain volume	ENSG00000175575_PAAF1	0.888889	10:30047001-30051001
rs1927457	Normalized brain volume	ENSG00000176476_CCDC101	0.888889	10:30047001-30051001
rs1927457	Normalized brain volume	ENSG00000197070_ARRDC1	0.888889	10:30047001-30051001
rs9268877	Ulcerative colitis	ENSG00000101405_OXT	0.885058	6:32449002-32789000
rs983332	Treatment response to TNF antagonists	ENSG00000077935_SMC1B	0.883333	1:87902569-88007567
rs10401969	LDL cholesterol	ENSG00000185296_ILMN_40683	0.881119	19:19219002-19661000
rs2395185	Ulcerative colitis	ENSG00000042445_RETSAT	0.88046	6:32449002-32789000
rs7538876	Basal cell carcinoma (cutaneous)	ENSG00000073737_DHRS9	0.878049	1:17553283-17746281
rs7538876	Basal cell carcinoma (cutaneous)	ENSG00000162888_C1orf147	0.878049	1:17553283-17746281
rs2179965	Cognitive test performance	ENSG00000182004_SNRPE	0.877551	1:88430569-88621567
rs9461688	Protein quantitative trait loci	ENSG00000108370_RGS9	0.874161	6:31216002-31533000
rs10401969	LDL cholesterol	ENSG00000111863_C6orf105	0.874126	19:19219002-19661000
rs7524102	Bone mineral density (hip),Bone mineral density (spine)	ENSG00000167874_TMEM88	0.872727	1:22526283-22608281
rs737267	Serum urate	ENSG00000153317_DDEF1	0.872181	4:9525831-10023829
rs16996148	LDL cholesterol,Triglycerides	ENSG00000185296_ILMN_40683	0.867133	19:19219002-19661000
rs9469220	Crohns disease	ENSG00000169302_STK32A	0.866667	6:32449002-32789000
rs1265181	Psoriasis	ENSG00000135951_TSGA10	0.865772	6:31216002-31533000
rs660895	Rheumatoid arthritis	ENSG00000171747_LGALS4	0.864368	6:32449002-32789000
rs10484554	AIDS progression,Psoriasis	ENSG00000090512_FETUB	0.862416	6:31216002-31533000
rs17465637	Coronary disease,Myocardial infarction (early onset)	ENSG00000179943_FIZ1	0.861702	1:220349230-221697844
rs12191877	Psoriasis	ENSG00000090512_FETUB	0.860738	6:31216002-31533000
rs700651	Intracranial aneurysm	ENSG00000205856_ILMN_9973	0.860082	2:197852741-198661739
rs12191877	Psoriasis	ENSG00000110675_ELMOD1	0.85906	6:31216002-31533000
rs1158167	Cystatin C	ENSG00000018510_AGPS	0.857143	20:23518002-23570000
rs1158167	Cystatin C	ENSG00000105202_FBL	0.857143	20:23518002-23570000
rs1158167	Cystatin C	ENSG00000128951_DUT	0.857143	20:23518002-23570000
rs1158167	Cystatin C	ENSG00000133119_RFC3	0.857143	20:23518002-23570000
rs1158167	Cystatin C	ENSG00000139343_SNRPF	0.857143	20:23518002-23570000
rs1158167	Cystatin C	ENSG00000152240_CCDC5	0.857143	20:23518002-23570000
rs1158167	Cystatin C	ENSG00000163002_NUP35	0.857143	20:23518002-23570000
rs1158167	Cystatin C	ENSG00000171848_RRM2	0.857143	20:23518002-23570000
rs1158167	Cystatin C	ENSG00000180198_RCC1	0.857143	20:23518002-23570000
rs17465637	Coronary disease,Myocardial infarction (early onset)	ENSG00000089486_C16orf5	0.855319	1:220349230-221697844
rs7442295	Serum urate	ENSG00000117020_AKT3	0.854637	4:9525831-10023829
rs7524102	Bone mineral density (hip),Bone mineral density (spine)	ENSG00000050628_PTGER3	0.854545	1:22526283-22608281
rs8321	AIDS progression	ENSG00000053918_KCNQ1	0.853625	6:29641002-30180000
rs10401969	LDL cholesterol	ENSG00000039068_CDH1	0.853147	19:19219002-19661000
rs16996148	LDL cholesterol,Triglycerides	ENSG00000111863_C6orf105	0.853147	19:19219002-19661000
rs477515	Inflammatory bowel disease	ENSG00000042445_RETSAT	0.852874	6:32449002-32789000
rs9291683	Bone mineral density	ENSG00000168917_TMEM22	0.85213	4:9525831-10023829
rs17465637	Coronary disease,Myocardial infarction (early onset)	ENSG00000138658_C4orf21	0.848936	1:220349230-221697844
rs7442295	Serum urate	ENSG00000123360_PDE1B	0.847118	4:9525831-10023829
rs9272346	Type 1 diabetes	ENSG00000169302_STK32A	0.845977	6:32449002-32789000
rs12191877	Psoriasis	ENSG00000212993_POU5F1P1	0.845638	6:31216002-31533000
rs1983853	Type 1 diabetes	ENSG00000068650_ATP11A	0.84507	1:85005569-85104567
rs8321	AIDS progression	ENSG00000099284_H2AFY2	0.844049	6:29641002-30180000
rs3134792	Psoriasis	ENSG00000108370_RGS9	0.84396	6:31216002-31533000
rs615672	Rheumatoid arthritis	ENSG00000129170_CSRP3	0.843678	6:32449002-32789000
rs3135388	Multiple sclerosis	ENSG00000169169_CPT1C	0.843678	6:32449002-32789000
rs4363506	Amyotrophic lateral sclerosis	ENSG00000121101_TEX14	0.842857	10:129140002-129210000
rs17465637	Coronary disease,Myocardial infarction (early onset)	ENSG00000112297_AIM1	0.842553	1:220349230-221697844
rs12191877	Psoriasis	ENSG00000188800_TMCO2	0.842282	6:31216002-31533000
rs7538876	Basal cell carcinoma (cutaneous)	ENSG00000182534_MXRA7	0.841463	1:17553283-17746281
rs12593813	Restless legs syndrome	ENSG00000205833_ILMN_39651	0.839623	15:65714001-65934999
rs16996148	LDL cholesterol,Triglycerides	ENSG00000039068_CDH1	0.839161	19:19219002-19661000
rs8321	AIDS progression	ENSG00000153495_C13orf16	0.838577	6:29641002-30180000
rs1265181	Psoriasis	ENSG00000163947_ARHGEF3	0.837248	6:31216002-31533000
rs7524102	Bone mineral density (hip),Bone mineral density (spine)	ENSG00000119630_PGF	0.836364	1:22526283-22608281
rs10484554	AIDS progression,Psoriasis	ENSG00000212993_POU5F1P1	0.83557	6:31216002-31533000
rs6457620	Rheumatoid arthritis	ENSG00000166342_NETO1	0.834483	6:32449002-32789000
rs2180233	Attention-deficit/hyperactivity disorder and conduct disorder	ENSG00000160650_ILMN_33412	0.833333	1:30387496-30437494
rs16996148	LDL cholesterol,Triglycerides	ENSG00000139998_RAB15	0.832168	19:19219002-19661000
rs10401969	LDL cholesterol	ENSG00000172005_MAL	0.832168	19:19219002-19661000
rs12593813	Restless legs syndrome	ENSG00000142173_COL6A2	0.830189	15:65714001-65934999
rs12593813	Restless legs syndrome	ENSG00000185168_C17orf55	0.830189	15:65714001-65934999
rs9291683	Bone mineral density	ENSG00000153246_PLA2R1	0.829574	4:9525831-10023829
rs1158167	Cystatin C	ENSG00000051180_RAD51	0.828571	20:23518002-23570000
rs1158167	Cystatin C	ENSG00000058804_TMEM48	0.828571	20:23518002-23570000
rs1158167	Cystatin C	ENSG00000092470_WDR76	0.828571	20:23518002-23570000
rs1158167	Cystatin C	ENSG00000100526_CDKN3	0.828571	20:23518002-23570000
rs1158167	Cystatin C	ENSG00000101220_C20orf27	0.828571	20:23518002-23570000
rs1158167	Cystatin C	ENSG00000112029_FBXO5	0.828571	20:23518002-23570000
rs1158167	Cystatin C	ENSG00000114942_EEF1B2	0.828571	20:23518002-23570000
rs1158167	Cystatin C	ENSG00000117650_NEK2	0.828571	20:23518002-23570000
rs1158167	Cystatin C	ENSG00000120802_TMPO	0.828571	20:23518002-23570000
rs1158167	Cystatin C	ENSG00000123975_CKS2	0.828571	20:23518002-23570000
rs1158167	Cystatin C	ENSG00000135486_HNRNPA1	0.828571	20:23518002-23570000
rs1158167	Cystatin C	ENSG00000143742_ILMN_137290	0.828571	20:23518002-23570000
rs1158167	Cystatin C	ENSG00000145386_CCNA2	0.828571	20:23518002-23570000
rs1158167	Cystatin C	ENSG00000159247_ILMN_34115	0.828571	20:23518002-23570000
rs1158167	Cystatin C	ENSG00000161654_LSM12	0.828571	20:23518002-23570000
rs1158167	Cystatin C	ENSG00000163918_RFC4	0.828571	20:23518002-23570000
rs1158167	Cystatin C	ENSG00000164109_MAD2L1	0.828571	20:23518002-23570000
rs1158167	Cystatin C	ENSG00000165672_PRDX3	0.828571	20:23518002-23570000
rs1158167	Cystatin C	ENSG00000166845_C18orf54	0.828571	20:23518002-23570000
rs1158167	Cystatin C	ENSG00000170312_CDC2	0.828571	20:23518002-23570000
rs1158167	Cystatin C	ENSG00000177917_ARL6IP6	0.828571	20:23518002-23570000
rs1158167	Cystatin C	ENSG00000178966_RMI1	0.828571	20:23518002-23570000
rs1158167	Cystatin C	ENSG00000183684_THOC4	0.828571	20:23518002-23570000
rs6457617	Rheumatoid arthritis	ENSG00000166342_NETO1	0.825287	6:32449002-32789000
rs8321	AIDS progression	ENSG00000120049_KCNIP2	0.824897	6:29641002-30180000
rs10484554	AIDS progression,Psoriasis	ENSG00000188800_TMCO2	0.823825	6:31216002-31533000
rs17465637	Coronary disease,Myocardial infarction (early onset)	ENSG00000183317_EPHA10	0.823404	1:220349230-221697844
rs660895	Rheumatoid arthritis	ENSG00000129170_CSRP3	0.822989	6:32449002-32789000
rs9291683	Bone mineral density	ENSG00000123360_PDE1B	0.817043	4:9525831-10023829
rs983332	Treatment response to TNF antagonists	ENSG00000155846_PPARGC1B	0.816667	1:87902569-88007567
rs2179965	Cognitive test performance	ENSG00000112715_VEGFA	0.816326	1:88430569-88621567
rs17465637	Coronary disease,Myocardial infarction (early onset)	ENSG00000104499_GML	0.814894	1:220349230-221697844
rs741301	Diabetic nephropathy	ENSG00000117594_HSD11B1	0.814815	7:36793287-36939285
rs7442295	Serum urate	ENSG00000168959_GRM5	0.814536	4:9525831-10023829
rs9461688	Protein quantitative trait loci	ENSG00000188800_TMCO2	0.813758	6:31216002-31533000
rs8321	AIDS progression	ENSG00000170777_TPD52L3	0.809849	6:29641002-30180000
rs737267	Serum urate	ENSG00000170365_SMAD1	0.809524	4:9525831-10023829
rs8321	AIDS progression	ENSG00000113905_HRG	0.807114	6:29641002-30180000
rs8321	AIDS progression	ENSG00000142396_ZNF702	0.807114	6:29641002-30180000
rs700651	Intracranial aneurysm	ENSG00000205636_ILMN_78885	0.806584	2:197852741-198661739
rs2179965	Cognitive test performance	ENSG00000002745_WNT16	0.806122	1:88430569-88621567
rs737267	Serum urate	ENSG00000123360_PDE1B	0.804511	4:9525831-10023829
rs9291683	Bone mineral density	ENSG00000164638_SLC29A4	0.804511	4:9525831-10023829
rs10401969	LDL cholesterol	ENSG00000002919_SNX11	0.804196	19:19219002-19661000
rs17465637	Coronary disease,Myocardial infarction (early onset)	ENSG00000103942_HOMER2	0.802128	1:220349230-221697844
rs1158167	Cystatin C	ENSG00000020922_MRE11A	0.8	20:23518002-23570000
rs1158167	Cystatin C	ENSG00000071539_TRIP13	0.8	20:23518002-23570000
rs1158167	Cystatin C	ENSG00000080839_RBL1	0.8	20:23518002-23570000
rs4363506	Amyotrophic lateral sclerosis	ENSG00000132283_DNHD1	0.8	10:129140002-129210000
rs7524102	Bone mineral density (hip),Bone mineral density (spine)	ENSG00000141985_SH3GL1	0.8	1:22526283-22608281
rs1158167	Cystatin C	ENSG00000162980_ARL5A	0.8	20:23518002-23570000
rs1158167	Cystatin C	ENSG00000163002_NUP35	0.8	20:23518002-23570000
rs1158167	Cystatin C	ENSG00000170312_CDC2	0.8	20:23518002-23570000
rs1158167	Cystatin C	ENSG00000170917_NUDT6	0.8	20:23518002-23570000
rs983332	Treatment response to TNF antagonists	ENSG00000171853_TTC15	0.8	1:87902569-88007567
rs16996148	LDL cholesterol,Triglycerides	ENSG00000148468_C10orf38	0.797203	19:19219002-19661000
rs17465637	Coronary disease,Myocardial infarction (early onset)	ENSG00000102924_CBLN1	0.795745	1:220349230-221697844
rs16890979	Serum urate,Serum uric acid	ENSG00000123360_PDE1B	0.794486	4:9525831-10023829
rs17465637	Coronary disease,Myocardial infarction (early onset)	ENSG00000198961_PJA2	0.793617	1:220349230-221697844
rs16890979	Serum urate,Serum uric acid	ENSG00000170365_SMAD1	0.79198	4:9525831-10023829
rs9291683	Bone mineral density	ENSG00000196539_OR2T3	0.79198	4:9525831-10023829
rs10401969	LDL cholesterol	ENSG00000042429_MED17	0.79021	19:19219002-19661000
rs10401969	LDL cholesterol	ENSG00000139998_RAB15	0.79021	19:19219002-19661000
rs9268877	Ulcerative colitis	ENSG00000042445_RETSAT	0.788506	6:32449002-32789000
rs2542151	Crohns disease,Type 1 diabetes	ENSG00000064012_CASP8	0.787879	18:12765002-12876000
rs2542151	Crohns disease,Type 1 diabetes	ENSG00000105997_HOXA3	0.787879	18:12765002-12876000
rs3134792	Psoriasis	ENSG00000135951_TSGA10	0.785235	6:31216002-31533000
rs8321	AIDS progression	ENSG00000160781_PAQR6	0.785226	6:29641002-30180000
rs3134792	Psoriasis	ENSG00000110076_NRXN2	0.783557	6:31216002-31533000
rs983332	Treatment response to TNF antagonists	ENSG00000004866_ST7	0.783333	1:87902569-88007567
rs983332	Treatment response to TNF antagonists	ENSG00000150990_DHX37	0.783333	1:87902569-88007567
rs7142881	Response to iloperidone treatment (QT prolongation)	ENSG00000185519_FAM131C	0.783333	14:31094001-31449999
rs10401969	LDL cholesterol	ENSG00000148468_C10orf38	0.783217	19:19219002-19661000
rs12593813	Restless legs syndrome	ENSG00000169291_SHE	0.783019	15:65714001-65934999
rs8321	AIDS progression	ENSG00000005884_ITGA3	0.78249	6:29641002-30180000
rs9461688	Protein quantitative trait loci	ENSG00000184160_ADRA2C	0.781879	6:31216002-31533000
rs17465637	Coronary disease,Myocardial infarction (early onset)	ENSG00000188022_ILMN_38380	0.780851	1:220349230-221697844
rs7538876	Basal cell carcinoma (cutaneous)	ENSG00000197465_ILMN_21361	0.780488	1:17553283-17746281
rs10993994	Prostate cancer	ENSG00000211830_ILMN_97839	0.78022	10:50579002-51233000
rs3135388	Multiple sclerosis	ENSG00000137872_SEMA6D	0.77931	6:32449002-32789000
rs1408799	Blue vs. green eyes	ENSG00000100036_SLC35E4	0.778443	9:12507002-12781000
rs1927457	Normalized brain volume	ENSG00000003509_C2orf56	0.777778	10:30047001-30051001
rs2180233	Attention-deficit/hyperactivity disorder and conduct disorder	ENSG00000160650_ILMN_43766	0.777778	1:30387496-30437494
rs1398024	Crohns disease and Sarcoidosis (combined)	ENSG00000178832_ILMN_34082	0.777778	10:23700002-23739000
rs9272346	Type 1 diabetes	ENSG00000167588_GPD1	0.777011	6:32449002-32789000
rs16996148	LDL cholesterol,Triglycerides	ENSG00000172005_MAL	0.776224	19:19219002-19661000
rs10484554	AIDS progression,Psoriasis	ENSG00000159593_APPBP1	0.775168	6:31216002-31533000
rs8321	AIDS progression	ENSG00000205832_ILMN_31163	0.774282	6:29641002-30180000
rs4086116	Warfarin maintenance dose	ENSG00000168621_GDNF	0.773234	10:96123002-96843000
rs10783050	Body mass index	ENSG00000168060_NAALADL1	0.771812	1:96657569-97054567
rs1158167	Cystatin C	ENSG00000112237_CCNC	0.771429	20:23518002-23570000
rs1158167	Cystatin C	ENSG00000116161_CACYBP	0.771429	20:23518002-23570000
rs1158167	Cystatin C	ENSG00000156384_C10orf78	0.771429	20:23518002-23570000
rs10484554	AIDS progression,Psoriasis	ENSG00000110675_ELMOD1	0.770134	6:31216002-31533000
rs1265181	Psoriasis	ENSG00000169910_ASL	0.770134	6:31216002-31533000
rs7538876	Basal cell carcinoma (cutaneous)	ENSG00000197465_ILMN_21264	0.768293	1:17553283-17746281
rs10484554	AIDS progression,Psoriasis	ENSG00000186526_CYP4F8	0.766779	6:31216002-31533000
rs17465637	Coronary disease,Myocardial infarction (early onset)	ENSG00000137727_ARHGAP20	0.765957	1:220349230-221697844
rs6457620	Rheumatoid arthritis	ENSG00000042445_RETSAT	0.765517	6:32449002-32789000
rs477515	Inflammatory bowel disease	ENSG00000169756_LIMS1	0.765517	6:32449002-32789000
rs9268877	Ulcerative colitis	ENSG00000171747_LGALS4	0.763218	6:32449002-32789000
rs16996148	LDL cholesterol,Triglycerides	ENSG00000002919_SNX11	0.762238	19:19219002-19661000
rs9291683	Bone mineral density	ENSG00000100105_PATZ1	0.761905	4:9525831-10023829
rs17465637	Coronary disease,Myocardial infarction (early onset)	ENSG00000120709_FAM53C	0.761702	1:220349230-221697844
rs6457620	Rheumatoid arthritis	ENSG00000004948_CALCR	0.760919	6:32449002-32789000
rs700651	Intracranial aneurysm	ENSG00000138380_ALS2CR8	0.76	2:197852741-198661739
rs17465637	Coronary disease,Myocardial infarction (early onset)	ENSG00000143546_S100A8	0.759575	1:220349230-221697844
rs17465637	Coronary disease,Myocardial infarction (early onset)	ENSG00000186980_KRTAP23-1	0.759575	1:220349230-221697844
rs1712790	Urinary albumin excretion	ENSG00000143458_ILMN_17631	0.759494	11:113958002-114146000
rs9291683	Bone mineral density	ENSG00000168959_GRM5	0.759398	4:9525831-10023829
rs6457617	Rheumatoid arthritis	ENSG00000042445_RETSAT	0.758621	6:32449002-32789000
rs4363506	Amyotrophic lateral sclerosis	ENSG00000121742_GJB6	0.757143	10:129140002-129210000
rs9291683	Bone mineral density	ENSG00000170365_SMAD1	0.756892	4:9525831-10023829
rs660895	Rheumatoid arthritis	ENSG00000082014_SMARCD3	0.756322	6:32449002-32789000
rs6457617	Rheumatoid arthritis	ENSG00000004948_CALCR	0.754023	6:32449002-32789000
rs3134792	Psoriasis	ENSG00000213204_C6orf165	0.753356	6:31216002-31533000
rs17465637	Coronary disease,Myocardial infarction (early onset)	ENSG00000171813_PWWP2	0.753192	1:220349230-221697844
rs8321	AIDS progression	ENSG00000163827_LRRC2	0.752394	6:29641002-30180000
rs8321	AIDS progression	ENSG00000095066_HOOK2	0.751026	6:29641002-30180000
rs983332	Treatment response to TNF antagonists	ENSG00000077235_GTF3C1	0.75	1:87902569-88007567
rs983332	Treatment response to TNF antagonists	ENSG00000132153_DHX30	0.75	1:87902569-88007567
rs983332	Treatment response to TNF antagonists	ENSG00000171109_MFN1	0.75	1:87902569-88007567
rs16890979	Serum urate,Serum uric acid	ENSG00000117020_AKT3	0.749373	4:9525831-10023829
rs17465637	Coronary disease,Myocardial infarction (early onset)	ENSG00000074410_CA12	0.748936	1:220349230-221697844
rs16996148	LDL cholesterol,Triglycerides	ENSG00000042429_MED17	0.748252	19:19219002-19661000
rs10993994	Prostate cancer	ENSG00000214819_ILMN_36435	0.747253	10:50579002-51233000
rs10783050	Body mass index	ENSG00000077044_DGKD	0.744966	1:96657569-97054567
rs10494366	QT interval prolongation	ENSG00000121440_PDZRN3	0.744681	1:160308968-160394966
rs9291683	Bone mineral density	ENSG00000158555_GDPD5	0.744361	4:9525831-10023829
rs7142881	Response to iloperidone treatment (QT prolongation)	ENSG00000125780_TGM3	0.741667	14:31094001-31449999
rs9272346	Type 1 diabetes	ENSG00000171747_LGALS4	0.74023	6:32449002-32789000
rs9291683	Bone mineral density	ENSG00000100721_TCL1A	0.736842	4:9525831-10023829
rs7442295	Serum urate	ENSG00000138942_RNF185	0.736842	4:9525831-10023829
rs477515	Inflammatory bowel disease	ENSG00000167588_GPD1	0.735632	6:32449002-32789000
rs12883384	Neuroticism	ENSG00000141560_ILMN_14939	0.731707	14:46312001-46485999
rs12883384	Neuroticism	ENSG00000143224_PPOX	0.731707	14:46312001-46485999
rs12883384	Neuroticism	ENSG00000167775_CD320	0.731707	14:46312001-46485999
rs10783050	Body mass index	ENSG00000184836_C21orf86	0.731544	1:96657569-97054567
rs9268877	Ulcerative colitis	ENSG00000187667_WHDC1L1	0.731035	6:32449002-32789000
rs660895	Rheumatoid arthritis	ENSG00000117411_B4GALT2	0.728736	6:32449002-32789000
rs8321	AIDS progression	ENSG00000139617_ILMN_6087	0.72777	6:29641002-30180000
rs9291683	Bone mineral density	ENSG00000172766_NARG1L	0.726817	4:9525831-10023829
rs477515	Inflammatory bowel disease	ENSG00000187667_WHDC1L1	0.726437	6:32449002-32789000
rs8321	AIDS progression	ENSG00000172320_OR5A1	0.725034	6:29641002-30180000
rs7142881	Response to iloperidone treatment (QT prolongation)	ENSG00000174898_TMEM146	0.725	14:31094001-31449999
rs7199343	Kawasaki disease	ENSG00000205462_ILMN_137459	0.723404	16:71556002-71626000
rs10484554	AIDS progression,Psoriasis	ENSG00000110076_NRXN2	0.723154	6:31216002-31533000
rs741301	Diabetic nephropathy	ENSG00000163497_FEV	0.722222	7:36793287-36939285
rs700651	Intracranial aneurysm	ENSG00000087589_C20orf32	0.720165	2:197852741-198661739
rs737267	Serum urate	ENSG00000117020_AKT3	0.716792	4:9525831-10023829
rs12191877	Psoriasis	ENSG00000110076_NRXN2	0.716443	6:31216002-31533000
rs9461688	Protein quantitative trait loci	ENSG00000135951_TSGA10	0.716443	6:31216002-31533000
rs6457620	Rheumatoid arthritis	ENSG00000169169_CPT1C	0.714943	6:32449002-32789000
rs3134792	Psoriasis	ENSG00000110675_ELMOD1	0.714765	6:31216002-31533000
rs1158167	Cystatin C	ENSG00000114026_OGG1	0.714286	20:23518002-23570000
rs1158167	Cystatin C	ENSG00000143228_NUF2	0.714286	20:23518002-23570000
rs9319321	Asthma (toluene diisocyanate-induced)	ENSG00000084090_STARD7	0.710526	13:26295001-26329999
rs2395185	Ulcerative colitis	ENSG00000187667_WHDC1L1	0.708046	6:32449002-32789000
rs12883384	Neuroticism	ENSG00000127838_PNKD	0.707317	14:46312001-46485999
rs12883384	Neuroticism	ENSG00000150787_PTS	0.707317	14:46312001-46485999
rs12883384	Neuroticism	ENSG00000164898_C7orf55	0.707317	14:46312001-46485999
rs8321	AIDS progression	ENSG00000187801_ZNF643	0.70725	6:29641002-30180000
rs2179965	Cognitive test performance	ENSG00000113722_CDX1	0.704082	1:88430569-88621567
rs9469220	Crohns disease	ENSG00000166342_NETO1	0.703448	6:32449002-32789000
rs2395185	Ulcerative colitis	ENSG00000167588_GPD1	0.701149	6:32449002-32789000
rs983332	Treatment response to TNF antagonists	ENSG00000110446_SLC15A3	0.7	1:87902569-88007567
rs983332	Treatment response to TNF antagonists	ENSG00000130734_ATG4D	0.7	1:87902569-88007567
rs983332	Treatment response to TNF antagonists	ENSG00000167721_TSR1	0.7	1:87902569-88007567
rs10401969	LDL cholesterol	ENSG00000140280_LYSMD2	0.699301	19:19219002-19661000
rs660895	Rheumatoid arthritis	ENSG00000137872_SEMA6D	0.698851	6:32449002-32789000
rs2187668	Celiac disease,Systemic lupus erythematosus	ENSG00000129170_CSRP3	0.696552	6:32449002-32789000
rs6457617	Rheumatoid arthritis	ENSG00000169169_CPT1C	0.696552	6:32449002-32789000
rs1408799	Blue vs. green eyes	ENSG00000180279_ILMN_46168	0.694611	9:12507002-12781000
rs4238010	Major depressive disorder	ENSG00000198092_TMPRSS11F	0.692308	12:3968001-3992001
rs700651	Intracranial aneurysm	ENSG00000127914_AKAP9	0.687243	2:197852741-198661739
rs2476601	Crohns disease,Rheumatoid arthritis,Type 1 diabetes	ENSG00000123843_C4BPB	0.686047	1:113877483-114249481
rs6679677	Rheumatoid arthritis,Type 1 diabetes	ENSG00000123843_C4BPB	0.686047	1:113877483-114249481
rs1158167	Cystatin C	ENSG00000101266_CSNK2A1	0.685714	20:23518002-23570000
rs1158167	Cystatin C	ENSG00000186603_HPDL	0.685714	20:23518002-23570000
rs1158167	Cystatin C	ENSG00000197451_HNRPAB	0.685714	20:23518002-23570000
rs2304130	Cholesterol, total,LDL cholesterol,Triglycerides	ENSG00000111863_C6orf105	0.685315	19:19219002-19661000
rs12883384	Neuroticism	ENSG00000105671_DDX49	0.682927	14:46312001-46485999
rs12883384	Neuroticism	ENSG00000150753_CCT5	0.682927	14:46312001-46485999
rs3135388	Multiple sclerosis	ENSG00000169302_STK32A	0.682759	6:32449002-32789000
rs737267	Serum urate	ENSG00000138942_RNF185	0.679198	4:9525831-10023829
rs9461688	Protein quantitative trait loci	ENSG00000163947_ARHGEF3	0.677852	6:31216002-31533000
rs12191877	Psoriasis	ENSG00000186526_CYP4F8	0.676175	6:31216002-31533000
rs741301	Diabetic nephropathy	ENSG00000204684_ILMN_87079	0.675926	7:36793287-36939285
rs9272346	Type 1 diabetes	ENSG00000042445_RETSAT	0.675862	6:32449002-32789000
rs9291683	Bone mineral density	ENSG00000197208_SLC22A4	0.674185	4:9525831-10023829
rs2251746	Serum IgE levels	ENSG00000130957_FBP2	0.669422	1:157448553-157792551
rs16890979	Serum urate,Serum uric acid	ENSG00000138942_RNF185	0.669173	4:9525831-10023829
rs8321	AIDS progression	ENSG00000100605_ITPK1	0.668947	6:29641002-30180000
rs8321	AIDS progression	ENSG00000205107_ILMN_1487	0.664843	6:29641002-30180000
rs2476601	Crohns disease,Rheumatoid arthritis,Type 1 diabetes	ENSG00000213204_C6orf165	0.662791	1:113877483-114249481
rs6679677	Rheumatoid arthritis,Type 1 diabetes	ENSG00000213204_C6orf165	0.662791	1:113877483-114249481
rs700651	Intracranial aneurysm	ENSG00000180777_ANKRD30B	0.662551	2:197852741-198661739
rs9268877	Ulcerative colitis	ENSG00000004948_CALCR	0.662069	6:32449002-32789000
rs615672	Rheumatoid arthritis	ENSG00000169302_STK32A	0.662069	6:32449002-32789000
rs2395185	Ulcerative colitis	ENSG00000169756_LIMS1	0.65977	6:32449002-32789000
rs7199343	Kawasaki disease	ENSG00000144962_SPATA16	0.659574	16:71556002-71626000
rs7142881	Response to iloperidone treatment (QT prolongation)	ENSG00000125337_KIF25	0.658333	14:31094001-31449999
rs9469220	Crohns disease	ENSG00000004948_CALCR	0.657471	6:32449002-32789000
rs16996148	LDL cholesterol,Triglycerides	ENSG00000140280_LYSMD2	0.657343	19:19219002-19661000
rs1158167	Cystatin C	ENSG00000101447_FAM83D	0.657143	20:23518002-23570000
rs1158167	Cystatin C	ENSG00000117399_CDC20	0.657143	20:23518002-23570000
rs1158167	Cystatin C	ENSG00000144381_HSPD1	0.657143	20:23518002-23570000
rs1158167	Cystatin C	ENSG00000170917_NUDT6	0.657143	20:23518002-23570000
rs1158167	Cystatin C	ENSG00000176974_SHMT1	0.657143	20:23518002-23570000
rs4363506	Amyotrophic lateral sclerosis	ENSG00000196689_TRPV1	0.657143	10:129140002-129210000
rs7442295	Serum urate	ENSG00000196431_CRYBA4	0.656642	4:9525831-10023829
rs3135388	Multiple sclerosis	ENSG00000082014_SMARCD3	0.655172	6:32449002-32789000
rs16890979	Serum urate,Serum uric acid	ENSG00000168959_GRM5	0.654135	4:9525831-10023829
rs2395185	Ulcerative colitis	ENSG00000137872_SEMA6D	0.652874	6:32449002-32789000
rs983332	Treatment response to TNF antagonists	ENSG00000108828_VAT1	0.65	1:87902569-88007567
rs660895	Rheumatoid arthritis	ENSG00000164122_ASB5	0.648276	6:32449002-32789000
rs9268877	Ulcerative colitis	ENSG00000167588_GPD1	0.648276	6:32449002-32789000
rs7442295	Serum urate	ENSG00000112282_MED23	0.646617	4:9525831-10023829
rs10489849	Select biomarker traits	ENSG00000182902_SLC25A18	0.644628	1:157448553-157792551
rs615672	Rheumatoid arthritis	ENSG00000171747_LGALS4	0.641379	6:32449002-32789000
rs1934951	Osteonecrosis of the jaw	ENSG00000103494_RPGRIP1L	0.639405	10:96123002-96843000
rs7442295	Serum urate	ENSG00000112599_GUCA1B	0.639098	4:9525831-10023829
rs2180233	Attention-deficit/hyperactivity disorder and conduct disorder	ENSG00000145741_BTF3	0.638889	1:30387496-30437494
rs10494366	QT interval prolongation	ENSG00000157326_DHRS4	0.638298	1:160308968-160394966
rs737267	Serum urate	ENSG00000100721_TCL1A	0.636591	4:9525831-10023829
rs6939340	Neuroblastoma	ENSG00000103811_CTSH	0.636364	6:22218002-22261000
rs2542151	Crohns disease,Type 1 diabetes	ENSG00000163803_PLB1	0.636364	18:12765002-12876000
rs12883384	Neuroticism	ENSG00000204020_LIPN	0.634146	14:46312001-46485999
rs983332	Treatment response to TNF antagonists	ENSG00000182810_DDX28	0.633333	1:87902569-88007567
rs1158167	Cystatin C	ENSG00000035499_DEPDC1B	0.628571	20:23518002-23570000
rs1158167	Cystatin C	ENSG00000109534_NOLA1	0.628571	20:23518002-23570000
rs1158167	Cystatin C	ENSG00000111602_TIMELESS	0.628571	20:23518002-23570000
rs1158167	Cystatin C	ENSG00000119326_CTNNAL1	0.628571	20:23518002-23570000
rs1158167	Cystatin C	ENSG00000128944_C15orf23	0.628571	20:23518002-23570000
rs1158167	Cystatin C	ENSG00000138594_TMOD3	0.628571	20:23518002-23570000
rs1158167	Cystatin C	ENSG00000185238_PRMT3	0.628571	20:23518002-23570000
rs10492972	Multiple sclerosis	ENSG00000169129_AFAP1L2	0.627907	1:10160323-10401321
rs615672	Rheumatoid arthritis	ENSG00000117411_B4GALT2	0.627586	6:32449002-32789000
rs8321	AIDS progression	ENSG00000180537_RNF182	0.626539	6:29641002-30180000
rs660895	Rheumatoid arthritis	ENSG00000169756_LIMS1	0.625287	6:32449002-32789000
rs530965	Cognitive test performance	ENSG00000206043_ILMN_34611	0.62406	11:78735002-78884000
rs12593813	Restless legs syndrome	ENSG00000105409_ATP1A3	0.622641	15:65714001-65934999
rs12191877	Psoriasis	ENSG00000159593_APPBP1	0.622483	6:31216002-31533000
rs6457617	Rheumatoid arthritis	ENSG00000137872_SEMA6D	0.62069	6:32449002-32789000
rs6457620	Rheumatoid arthritis	ENSG00000137872_SEMA6D	0.62069	6:32449002-32789000
rs3135388	Multiple sclerosis	ENSG00000166342_NETO1	0.616092	6:32449002-32789000
rs1265181	Psoriasis	ENSG00000110076_NRXN2	0.615772	6:31216002-31533000
rs17465637	Coronary disease,Myocardial infarction (early onset)	ENSG00000138678_ILMN_14413	0.614894	1:220349230-221697844
rs2395185	Ulcerative colitis	ENSG00000004948_CALCR	0.613793	6:32449002-32789000
rs9461688	Protein quantitative trait loci	ENSG00000081041_CXCL2	0.610738	6:31216002-31533000
rs12883384	Neuroticism	ENSG00000186283_TOR3A	0.609756	14:46312001-46485999
rs8321	AIDS progression	ENSG00000125498_KIR2DL1	0.604651	6:29641002-30180000
rs2476601	Crohns disease,Rheumatoid arthritis,Type 1 diabetes	ENSG00000185666_SYN3	0.604651	1:113877483-114249481
rs6679677	Rheumatoid arthritis,Type 1 diabetes	ENSG00000185666_SYN3	0.604651	1:113877483-114249481
rs615672	Rheumatoid arthritis	ENSG00000164122_ASB5	0.604598	6:32449002-32789000
rs1973993	Weight	ENSG00000077044_DGKD	0.604027	1:96657569-97054567
rs1265181	Psoriasis	ENSG00000090512_FETUB	0.602349	6:31216002-31533000
rs6696981	Bone mineral density (spine)	ENSG00000119630_PGF	0.6	1:22526283-22608281
rs983332	Treatment response to TNF antagonists	ENSG00000127804_METT10D	0.6	1:87902569-88007567
rs741301	Diabetic nephropathy	ENSG00000183706_OR4N4	0.592593	7:36793287-36939285
rs1934951	Osteonecrosis of the jaw	ENSG00000145014_TMEM44	0.591078	10:96123002-96843000
rs10484554	AIDS progression,Psoriasis	ENSG00000184160_ADRA2C	0.590604	6:31216002-31533000
rs12290811	Bipolar disorder	ENSG00000149218_ENDOD1	0.586466	11:78735002-78884000
rs7442295	Serum urate	ENSG00000177117_ILMN_36440	0.586466	4:9525831-10023829
rs3135388	Multiple sclerosis	ENSG00000167588_GPD1	0.586207	6:32449002-32789000
rs12593813	Restless legs syndrome	ENSG00000131808_FSHB	0.584906	15:65714001-65934999
rs3135388	Multiple sclerosis	ENSG00000117411_B4GALT2	0.581609	6:32449002-32789000
rs16890979	Serum urate,Serum uric acid	ENSG00000196431_CRYBA4	0.581454	4:9525831-10023829
rs2304130	Cholesterol, total,LDL cholesterol,Triglycerides	ENSG00000042429_MED17	0.58042	19:19219002-19661000
rs2187668	Celiac disease,Systemic lupus erythematosus	ENSG00000187667_WHDC1L1	0.57931	6:32449002-32789000
rs9291683	Bone mineral density	ENSG00000153317_DDEF1	0.576441	4:9525831-10023829
rs4086116	Warfarin maintenance dose	ENSG00000066827_ZFAT1	0.576208	10:96123002-96843000
rs2542151	Crohns disease,Type 1 diabetes	ENSG00000187730_GABRD	0.575758	18:12765002-12876000
rs2390582	Coronary artery calcification	ENSG00000215366_ILMN_42398	0.574074	1:90593569-90721567
rs737267	Serum urate	ENSG00000171621_SPSB1	0.573935	4:9525831-10023829
rs1158167	Cystatin C	ENSG00000069849_ATP1B3	0.571429	20:23518002-23570000
rs12290811	Bipolar disorder	ENSG00000146109_ABT1	0.571429	11:78735002-78884000
rs12290811	Bipolar disorder	ENSG00000204176_SYT15	0.571429	11:78735002-78884000
rs7442295	Serum urate	ENSG00000171621_SPSB1	0.568922	4:9525831-10023829
rs10889353	Cholesterol, total,LDL cholesterol,Triglycerides	ENSG00000184985_SORCS2	0.567568	1:62673569-62974567
rs1265181	Psoriasis	ENSG00000213204_C6orf165	0.567114	6:31216002-31533000
rs2304130	Cholesterol, total,LDL cholesterol,Triglycerides	ENSG00000185296_ILMN_40683	0.566434	19:19219002-19661000
rs8321	AIDS progression	ENSG00000152784_PRDM8	0.566348	6:29641002-30180000
rs12191877	Psoriasis	ENSG00000184160_ADRA2C	0.565436	6:31216002-31533000
rs12290811	Bipolar disorder	ENSG00000114982_ILMN_469	0.56391	11:78735002-78884000
rs17465637	Coronary disease,Myocardial infarction (early onset)	ENSG00000197672_ILMN_21238	0.561702	1:220349230-221697844
rs16890979	Serum urate,Serum uric acid	ENSG00000171621_SPSB1	0.561404	4:9525831-10023829
rs3134792	Psoriasis	ENSG00000186526_CYP4F8	0.560403	6:31216002-31533000
rs6457617	Rheumatoid arthritis	ENSG00000101405_OXT	0.558621	6:32449002-32789000
rs12191877	Psoriasis	ENSG00000169910_ASL	0.557047	6:31216002-31533000
rs12290811	Bipolar disorder	ENSG00000083097_DOPEY1	0.556391	11:78735002-78884000
rs12290811	Bipolar disorder	ENSG00000102786_INTS6	0.556391	11:78735002-78884000
rs10494366	QT interval prolongation	ENSG00000187630_DHRS4L2	0.553191	1:160308968-160394966
rs983332	Treatment response to TNF antagonists	ENSG00000160445_ZER1	0.55	1:87902569-88007567
rs3135388	Multiple sclerosis	ENSG00000197410_DCHS2	0.549425	6:32449002-32789000
rs615672	Rheumatoid arthritis	ENSG00000101405_OXT	0.547126	6:32449002-32789000
rs477515	Inflammatory bowel disease	ENSG00000137872_SEMA6D	0.547126	6:32449002-32789000
rs737267	Serum urate	ENSG00000196431_CRYBA4	0.546366	4:9525831-10023829
rs6773957	Adiponectin Levels	ENSG00000165072_MAMDC2	0.545454	3:188054994-188081992
rs2542151	Crohns disease,Type 1 diabetes	ENSG00000178394_HTR1A	0.545454	18:12765002-12876000
rs17465637	Coronary disease,Myocardial infarction (early onset)	ENSG00000110811_GPR162	0.544681	1:220349230-221697844
rs16890979	Serum urate,Serum uric acid	ENSG00000187811_ILMN_39906	0.54386	4:9525831-10023829
rs1158167	Cystatin C	ENSG00000145740_SLC30A5	0.542857	20:23518002-23570000
rs1158167	Cystatin C	ENSG00000177646_ACAD9	0.542857	20:23518002-23570000
rs6457620	Rheumatoid arthritis	ENSG00000101405_OXT	0.542529	6:32449002-32789000
rs9461688	Protein quantitative trait loci	ENSG00000212993_POU5F1P1	0.541946	6:31216002-31533000
rs530965	Cognitive test performance	ENSG00000108395_TRIM37	0.541353	11:78735002-78884000
rs530965	Cognitive test performance	ENSG00000163132_MSX1	0.541353	11:78735002-78884000
rs1265181	Psoriasis	ENSG00000171435_KSR2	0.540269	6:31216002-31533000
rs1265181	Psoriasis	ENSG00000081041_CXCL2	0.538591	6:31216002-31533000
rs16996148	LDL cholesterol,Triglycerides	ENSG00000115593_SMYD1	0.538462	19:19219002-19661000
rs9272346	Type 1 diabetes	ENSG00000169169_CPT1C	0.537931	6:32449002-32789000
rs3135388	Multiple sclerosis	ENSG00000187667_WHDC1L1	0.537931	6:32449002-32789000
rs2390582	Coronary artery calcification	ENSG00000165102_HGSNAT	0.537037	1:90593569-90721567
rs2390582	Coronary artery calcification	ENSG00000215373_FAM90A3	0.537037	1:90593569-90721567
rs9461688	Protein quantitative trait loci	ENSG00000110675_ELMOD1	0.536913	6:31216002-31533000
rs737267	Serum urate	ENSG00000168959_GRM5	0.536341	4:9525831-10023829
rs1983853	Type 1 diabetes	ENSG00000179954_ILMN_122215	0.535211	1:85005569-85104567
rs10492972	Multiple sclerosis	ENSG00000175322_ZNF519	0.534884	1:10160323-10401321
rs1973993	Weight	ENSG00000163703_CRELD1	0.530201	1:96657569-97054567
rs10484554	AIDS progression,Psoriasis	ENSG00000163947_ARHGEF3	0.530201	6:31216002-31533000
rs7442295	Serum urate	ENSG00000100721_TCL1A	0.528822	4:9525831-10023829
rs2187668	Celiac disease,Systemic lupus erythematosus	ENSG00000169302_STK32A	0.528736	6:32449002-32789000
rs2187668	Celiac disease,Systemic lupus erythematosus	ENSG00000171747_LGALS4	0.528736	6:32449002-32789000
rs2187668	Celiac disease,Systemic lupus erythematosus	ENSG00000197410_DCHS2	0.528736	6:32449002-32789000
rs615672	Rheumatoid arthritis	ENSG00000169756_LIMS1	0.526437	6:32449002-32789000
rs737267	Serum urate	ENSG00000112282_MED23	0.526316	4:9525831-10023829
rs12290811	Bipolar disorder	ENSG00000160710_ADAR	0.526316	11:78735002-78884000
rs3134792	Psoriasis	ENSG00000090512_FETUB	0.525168	6:31216002-31533000
rs9461688	Protein quantitative trait loci	ENSG00000090512_FETUB	0.52349	6:31216002-31533000
rs10783050	Body mass index	ENSG00000163703_CRELD1	0.52349	1:96657569-97054567
rs660895	Rheumatoid arthritis	ENSG00000197410_DCHS2	0.51954	6:32449002-32789000
rs12290811	Bipolar disorder	ENSG00000163132_MSX1	0.518797	11:78735002-78884000
rs12290811	Bipolar disorder	ENSG00000163874_ZC3H12A	0.518797	11:78735002-78884000
rs12290811	Bipolar disorder	ENSG00000169094_PLEKHQ1	0.518797	11:78735002-78884000
rs12290811	Bipolar disorder	ENSG00000187742_SECISBP2	0.518797	11:78735002-78884000
rs10484554	AIDS progression,Psoriasis	ENSG00000171435_KSR2	0.518456	6:31216002-31533000
rs10484554	AIDS progression,Psoriasis	ENSG00000108370_RGS9	0.516779	6:31216002-31533000
rs983332	Treatment response to TNF antagonists	ENSG00000145839_IL9	0.516667	1:87902569-88007567
rs1158167	Cystatin C	ENSG00000053900_ANAPC4	0.514286	20:23518002-23570000
rs1158167	Cystatin C	ENSG00000074696_PTPLAD1	0.514286	20:23518002-23570000
rs1158167	Cystatin C	ENSG00000075188_NUP37	0.514286	20:23518002-23570000
rs1158167	Cystatin C	ENSG00000175063_UBE2C	0.514286	20:23518002-23570000
rs1158167	Cystatin C	ENSG00000183684_THOC4	0.514286	20:23518002-23570000
rs1158167	Cystatin C	ENSG00000198176_TFDP1	0.514286	20:23518002-23570000
rs3135388	Multiple sclerosis	ENSG00000004948_CALCR	0.512644	6:32449002-32789000
rs4133289	Hemostatic factors and hematological phenotypes	ENSG00000130957_FBP2	0.512397	1:157448553-157792551
rs12191877	Psoriasis	ENSG00000108370_RGS9	0.511745	6:31216002-31533000
rs10484554	AIDS progression,Psoriasis	ENSG00000169910_ASL	0.511745	6:31216002-31533000
rs12290811	Bipolar disorder	ENSG00000161021_MAML1	0.511278	11:78735002-78884000
rs12290811	Bipolar disorder	ENSG00000198604_BAZ1A	0.511278	11:78735002-78884000
rs6457617	Rheumatoid arthritis	ENSG00000117411_B4GALT2	0.505747	6:32449002-32789000
rs1265181	Psoriasis	ENSG00000159593_APPBP1	0.505034	6:31216002-31533000
rs1148259	Serum metabolites	ENSG00000142794_NBPF3	0.504762	10:37273002-37636000
rs12290811	Bipolar disorder	ENSG00000177200_CHD9	0.503759	11:78735002-78884000
rs2039485	Brain lesion load	ENSG00000162402_USP24	0.5	14:31094001-31449999
rs12191877	Psoriasis	ENSG00000163947_ARHGEF3	0.5	6:31216002-31533000
rs1398024	Crohns disease and Sarcoidosis (combined)	ENSG00000188910_GJB3	0.5	10:23700002-23739000
rs8321	AIDS progression	ENSG00000135824_RGS8	0.49658	6:29641002-30180000
rs7442295	Serum urate	ENSG00000149639_C20orf117	0.496241	4:9525831-10023829
rs12290811	Bipolar disorder	ENSG00000166016_ABTB2	0.496241	11:78735002-78884000
rs12290811	Bipolar disorder	ENSG00000167395_ZNF646	0.496241	11:78735002-78884000
rs10993994	Prostate cancer	ENSG00000135205_ILMN_12288	0.494505	10:50579002-51233000
rs3135388	Multiple sclerosis	ENSG00000042445_RETSAT	0.491954	6:32449002-32789000
rs12290811	Bipolar disorder	ENSG00000001631_KRIT1	0.488722	11:78735002-78884000
rs12290811	Bipolar disorder	ENSG00000032219_ARID4A	0.488722	11:78735002-78884000
rs12290811	Bipolar disorder	ENSG00000124201_ZNFX1	0.488722	11:78735002-78884000
rs12290811	Bipolar disorder	ENSG00000198959_TGM2	0.488722	11:78735002-78884000
rs10492972	Multiple sclerosis	ENSG00000126218_F10	0.488372	1:10160323-10401321
rs10489849	Select biomarker traits	ENSG00000204965_PCDHA5	0.487603	1:157448553-157792551
rs615672	Rheumatoid arthritis	ENSG00000004948_CALCR	0.487356	6:32449002-32789000
rs6457620	Rheumatoid arthritis	ENSG00000167588_GPD1	0.487356	6:32449002-32789000
rs2395185	Ulcerative colitis	ENSG00000169169_CPT1C	0.487356	6:32449002-32789000
rs1158167	Cystatin C	ENSG00000085662_AKR1B1	0.485714	20:23518002-23570000
rs1158167	Cystatin C	ENSG00000146143_PRIM2	0.485714	20:23518002-23570000
rs1158167	Cystatin C	ENSG00000146410_FAM54A	0.485714	20:23518002-23570000
rs700651	Intracranial aneurysm	ENSG00000182405_PGBD4	0.485597	2:197852741-198661739
rs10993994	Prostate cancer	ENSG00000188818_ZDHHC11	0.483517	10:50579002-51233000
rs12290811	Bipolar disorder	ENSG00000108771_DHX58	0.481203	11:78735002-78884000
rs737267	Serum urate	ENSG00000172766_NARG1L	0.481203	4:9525831-10023829
rs12290811	Bipolar disorder	ENSG00000198604_BAZ1A	0.481203	11:78735002-78884000
rs6457620	Rheumatoid arthritis	ENSG00000117411_B4GALT2	0.48046	6:32449002-32789000
rs477515	Inflammatory bowel disease	ENSG00000004948_CALCR	0.478161	6:32449002-32789000
rs3134792	Psoriasis	ENSG00000171435_KSR2	0.47651	6:31216002-31533000
rs8321	AIDS progression	ENSG00000180467_OR11K1P	0.474692	6:29641002-30180000
rs12290811	Bipolar disorder	ENSG00000133935_C14orf1	0.473684	11:78735002-78884000
rs12290811	Bipolar disorder	ENSG00000164287_CDC20B	0.473684	11:78735002-78884000
rs12290811	Bipolar disorder	ENSG00000188157_AGRN	0.473684	11:78735002-78884000
rs9268877	Ulcerative colitis	ENSG00000197410_DCHS2	0.468965	6:32449002-32789000
rs3134792	Psoriasis	ENSG00000169910_ASL	0.468121	6:31216002-31533000
rs660895	Rheumatoid arthritis	ENSG00000167588_GPD1	0.466667	6:32449002-32789000
rs12290811	Bipolar disorder	ENSG00000055609_MLL3	0.466165	11:78735002-78884000
rs12290811	Bipolar disorder	ENSG00000100888_CHD8	0.466165	11:78735002-78884000
rs12290811	Bipolar disorder	ENSG00000138642_HERC6	0.466165	11:78735002-78884000
rs530965	Cognitive test performance	ENSG00000171307_ZDHHC16	0.466165	11:78735002-78884000
rs10492972	Multiple sclerosis	ENSG00000163412_EIF4E3	0.465116	1:10160323-10401321
rs16890979	Serum urate,Serum uric acid	ENSG00000100721_TCL1A	0.463659	4:9525831-10023829
rs16890979	Serum urate,Serum uric acid	ENSG00000172766_NARG1L	0.463659	4:9525831-10023829
rs12883384	Neuroticism	ENSG00000152952_PLOD2	0.463415	14:46312001-46485999
rs12883384	Neuroticism	ENSG00000152952_PLOD2	0.463415	14:46312001-46485999
rs1265181	Psoriasis	ENSG00000151067_CACNA1C	0.463087	6:31216002-31533000
rs10401969	LDL cholesterol	ENSG00000115593_SMYD1	0.461539	19:19219002-19661000
rs737267	Serum urate	ENSG00000101321_XKR7	0.461153	4:9525831-10023829
rs530965	Cognitive test performance	ENSG00000149218_ENDOD1	0.458647	11:78735002-78884000
rs12290811	Bipolar disorder	ENSG00000167604_ILMN_14325	0.458647	11:78735002-78884000
rs12290811	Bipolar disorder	ENSG00000196199_MPHOSPH8	0.458647	11:78735002-78884000
rs8321	AIDS progression	ENSG00000185267_ARMETL1	0.458276	6:29641002-30180000
rs1427407	F-cell distribution	ENSG00000158234_FAIM	0.457143	2:60457855-60579853
rs1158167	Cystatin C	ENSG00000164929_BAALC	0.457143	20:23518002-23570000
rs7442295	Serum urate	ENSG00000172766_NARG1L	0.45614	4:9525831-10023829
rs615672	Rheumatoid arthritis	ENSG00000137872_SEMA6D	0.455172	6:32449002-32789000
rs9268877	Ulcerative colitis	ENSG00000137872_SEMA6D	0.455172	6:32449002-32789000
rs3134792	Psoriasis	ENSG00000170515_PA2G4	0.454698	6:31216002-31533000
rs2304130	Cholesterol, total,LDL cholesterol,Triglycerides	ENSG00000115593_SMYD1	0.454545	19:19219002-19661000
rs6696981	Bone mineral density (spine)	ENSG00000141985_SH3GL1	0.454545	1:22526283-22608281
rs3134792	Psoriasis	ENSG00000188800_TMCO2	0.45302	6:31216002-31533000
rs700651	Intracranial aneurysm	ENSG00000114544_SLC41A3	0.452675	2:197852741-198661739
rs12290811	Bipolar disorder	ENSG00000115137_RBJ	0.451128	11:78735002-78884000
rs477515	Inflammatory bowel disease	ENSG00000169169_CPT1C	0.450575	6:32449002-32789000
rs3135388	Multiple sclerosis	ENSG00000171747_LGALS4	0.448276	6:32449002-32789000
rs16890979	Serum urate,Serum uric acid	ENSG00000112282_MED23	0.446115	4:9525831-10023829
rs9272346	Type 1 diabetes	ENSG00000129170_CSRP3	0.445977	6:32449002-32789000
rs2187668	Celiac disease,Systemic lupus erythematosus	ENSG00000164122_ASB5	0.445977	6:32449002-32789000
rs12290811	Bipolar disorder	ENSG00000143379_SETDB1	0.443609	11:78735002-78884000
rs530965	Cognitive test performance	ENSG00000164733_CTSB	0.443609	11:78735002-78884000
rs12290811	Bipolar disorder	ENSG00000196712_NF1	0.443609	11:78735002-78884000
rs1260326	Other metabolic traits,Triglycerides,Waist circumference and related phenotypes	ENSG00000165059_PRKACG	0.443478	2:27242855-27603853
rs615672	Rheumatoid arthritis	ENSG00000042445_RETSAT	0.441379	6:32449002-32789000
rs9272346	Type 1 diabetes	ENSG00000197410_DCHS2	0.43908	6:32449002-32789000
rs1983853	Type 1 diabetes	ENSG00000151322_NPAS3	0.43662	1:85005569-85104567
rs12290811	Bipolar disorder	ENSG00000066629_EML1	0.43609	11:78735002-78884000
rs12290811	Bipolar disorder	ENSG00000084676_NCOA1	0.43609	11:78735002-78884000
rs8321	AIDS progression	ENSG00000152266_PTH	0.43502	6:29641002-30180000
rs10783050	Body mass index	ENSG00000137501_SYTL2	0.42953	1:96657569-97054567
rs12290811	Bipolar disorder	ENSG00000026036_TNFRSF6B	0.428571	11:78735002-78884000
rs1158167	Cystatin C	ENSG00000159147_DONSON	0.428571	20:23518002-23570000
rs12290811	Bipolar disorder	ENSG00000175505_CLCF1	0.428571	11:78735002-78884000
rs12191877	Psoriasis	ENSG00000151067_CACNA1C	0.427852	6:31216002-31533000
rs12191877	Psoriasis	ENSG00000213204_C6orf165	0.426175	6:31216002-31533000
rs741301	Diabetic nephropathy	ENSG00000166206_GABRB3	0.425926	7:36793287-36939285
rs660895	Rheumatoid arthritis	ENSG00000166342_NETO1	0.425287	6:32449002-32789000
rs660895	Rheumatoid arthritis	ENSG00000187667_WHDC1L1	0.425287	6:32449002-32789000
rs9268877	Ulcerative colitis	ENSG00000129170_CSRP3	0.422988	6:32449002-32789000
rs2251746	Serum IgE levels	ENSG00000204965_PCDHA5	0.421488	1:157448553-157792551
rs17465637	Coronary disease,Myocardial infarction (early onset)	ENSG00000170190_SLC16A5	0.421277	1:220349230-221697844
rs12191877	Psoriasis	ENSG00000135951_TSGA10	0.421141	6:31216002-31533000
rs530965	Cognitive test performance	ENSG00000005483_MLL5	0.421053	11:78735002-78884000
rs737267	Serum urate	ENSG00000112599_GUCA1B	0.421053	4:9525831-10023829
rs12290811	Bipolar disorder	ENSG00000142599_RERE	0.421053	11:78735002-78884000
rs12290811	Bipolar disorder	ENSG00000142961_MOBKL2C	0.421053	11:78735002-78884000
rs12290811	Bipolar disorder	ENSG00000156232_WHDC1	0.421053	11:78735002-78884000
rs12290811	Bipolar disorder	ENSG00000161405_IKZF3	0.421053	11:78735002-78884000
rs2304130	Cholesterol, total,LDL cholesterol,Triglycerides	ENSG00000139998_RAB15	0.41958	19:19219002-19661000
rs10492972	Multiple sclerosis	ENSG00000185518_SV2B	0.418605	1:10160323-10401321
rs10492972	Multiple sclerosis	ENSG00000196950_SLC39A10	0.418605	1:10160323-10401321
rs6696981	Bone mineral density (spine)	ENSG00000196091_MYBPC1	0.418182	1:22526283-22608281
rs9461688	Protein quantitative trait loci	ENSG00000110076_NRXN2	0.417785	6:31216002-31533000
rs983332	Treatment response to TNF antagonists	ENSG00000141552_ANAPC11	0.416667	1:87902569-88007567
rs10484554	AIDS progression,Psoriasis	ENSG00000135951_TSGA10	0.416107	6:31216002-31533000
rs10484554	AIDS progression,Psoriasis	ENSG00000213204_C6orf165	0.41443	6:31216002-31533000
rs4363506	Amyotrophic lateral sclerosis	ENSG00000117308_GALE	0.414286	10:129140002-129210000
rs530965	Cognitive test performance	ENSG00000131471_AOC3	0.413534	11:78735002-78884000
rs530965	Cognitive test performance	ENSG00000172673_C6orf190	0.413534	11:78735002-78884000
rs530965	Cognitive test performance	ENSG00000161405_IKZF3	0.406015	11:78735002-78884000
rs530965	Cognitive test performance	ENSG00000204176_SYT15	0.406015	11:78735002-78884000
rs12593813	Restless legs syndrome	ENSG00000140043_ZADH1	0.40566	15:65714001-65934999
rs615672	Rheumatoid arthritis	ENSG00000166342_NETO1	0.402299	6:32449002-32789000
rs12191877	Psoriasis	ENSG00000171435_KSR2	0.401007	6:31216002-31533000
rs780094	C-reactive protein,LDL cholesterol,Triglycerides	ENSG00000099812_C19orf21	0.4	2:27242855-27603853
rs1158167	Cystatin C	ENSG00000100162_CENPM	0.4	20:23518002-23570000
rs1158167	Cystatin C	ENSG00000120314_WDR55	0.4	20:23518002-23570000
rs1158167	Cystatin C	ENSG00000120992_LYPLA1	0.4	20:23518002-23570000
rs1158167	Cystatin C	ENSG00000143549_TPM3	0.4	20:23518002-23570000
rs1158167	Cystatin C	ENSG00000159259_CHAF1B	0.4	20:23518002-23570000
rs1158167	Cystatin C	ENSG00000165119_HNRPK	0.4	20:23518002-23570000
rs12290811	Bipolar disorder	ENSG00000084676_NCOA1	0.398496	11:78735002-78884000
rs12290811	Bipolar disorder	ENSG00000158481_CD1C	0.398496	11:78735002-78884000
rs2187668	Celiac disease,Systemic lupus erythematosus	ENSG00000137872_SEMA6D	0.395402	6:32449002-32789000
rs2542151	Crohns disease,Type 1 diabetes	ENSG00000131864_USP29	0.393939	18:12765002-12876000
rs8321	AIDS progression	ENSG00000164379_FOXQ1	0.389877	6:29641002-30180000
rs6457617	Rheumatoid arthritis	ENSG00000167588_GPD1	0.388506	6:32449002-32789000
rs12290811	Bipolar disorder	ENSG00000005483_MLL5	0.383459	11:78735002-78884000
rs12290811	Bipolar disorder	ENSG00000169126_ARMC4	0.383459	11:78735002-78884000
rs983332	Treatment response to TNF antagonists	ENSG00000105662_CRTC1	0.383333	1:87902569-88007567
rs12290811	Bipolar disorder	ENSG00000100441_KIAA0323	0.37594	11:78735002-78884000
rs530965	Cognitive test performance	ENSG00000137478_FCHSD2	0.37594	11:78735002-78884000
rs780094	C-reactive protein,LDL cholesterol,Triglycerides	ENSG00000165059_PRKACG	0.373913	2:27242855-27603853
rs4086116	Warfarin maintenance dose	ENSG00000103494_RPGRIP1L	0.371747	10:96123002-96843000
rs1158167	Cystatin C	ENSG00000144354_CDCA7	0.371429	20:23518002-23570000
rs741301	Diabetic nephropathy	ENSG00000064545_TMEM161A	0.37037	7:36793287-36939285
rs12191877	Psoriasis	ENSG00000015413_DPEP1	0.369127	6:31216002-31533000
rs530965	Cognitive test performance	ENSG00000108771_DHX58	0.368421	11:78735002-78884000
rs16890979	Serum urate,Serum uric acid	ENSG00000177117_ILMN_36440	0.368421	4:9525831-10023829
rs17696736	Type 1 diabetes	ENSG00000188573_ILMN_33712	0.366197	12:110326665-111510663
rs16890979	Serum urate,Serum uric acid	ENSG00000168917_TMEM22	0.365915	4:9525831-10023829
rs6939340	Neuroblastoma	ENSG00000153989_NUS1	0.363636	6:22218002-22261000
rs7442295	Serum urate	ENSG00000101321_XKR7	0.363409	4:9525831-10023829
rs1973993	Weight	ENSG00000204172_CTGLF7	0.362416	1:96657569-97054567
rs12290811	Bipolar disorder	ENSG00000100139_MICALL1	0.360902	11:78735002-78884000
rs530965	Cognitive test performance	ENSG00000138642_HERC6	0.360902	11:78735002-78884000
rs9469220	Crohns disease	ENSG00000187667_WHDC1L1	0.358621	6:32449002-32789000
rs16890979	Serum urate,Serum uric acid	ENSG00000149639_C20orf117	0.358396	4:9525831-10023829
rs737267	Serum urate	ENSG00000168917_TMEM22	0.35589	4:9525831-10023829
rs9291683	Bone mineral density	ENSG00000187811_ILMN_39906	0.35589	4:9525831-10023829
rs6457617	Rheumatoid arthritis	ENSG00000187667_WHDC1L1	0.354023	6:32449002-32789000
rs16890979	Serum urate,Serum uric acid	ENSG00000101321_XKR7	0.353384	4:9525831-10023829
rs12290811	Bipolar disorder	ENSG00000137478_FCHSD2	0.353384	11:78735002-78884000
rs530965	Cognitive test performance	ENSG00000142599_RERE	0.353384	11:78735002-78884000
rs737267	Serum urate	ENSG00000187811_ILMN_39906	0.353384	4:9525831-10023829
rs2187668	Celiac disease,Systemic lupus erythematosus	ENSG00000004948_CALCR	0.349425	6:32449002-32789000
rs6457620	Rheumatoid arthritis	ENSG00000187667_WHDC1L1	0.349425	6:32449002-32789000
rs12593813	Restless legs syndrome	ENSG00000152223_KIAA1632	0.349057	15:65714001-65934999
rs2179965	Cognitive test performance	ENSG00000183722_LHFP	0.346939	1:88430569-88621567
rs12290811	Bipolar disorder	ENSG00000139263_LRIG3	0.345865	11:78735002-78884000
rs12290811	Bipolar disorder	ENSG00000171603_CLSTN1	0.345865	11:78735002-78884000
rs530965	Cognitive test performance	ENSG00000173230_GOLGB1	0.345865	11:78735002-78884000
rs12290811	Bipolar disorder	ENSG00000179862_CITED4	0.345865	11:78735002-78884000
rs16890979	Serum urate,Serum uric acid	ENSG00000112599_GUCA1B	0.343358	4:9525831-10023829
rs1158167	Cystatin C	ENSG00000174442_ZWILCH	0.342857	20:23518002-23570000
rs17465637	Coronary disease,Myocardial infarction (early onset)	ENSG00000145908_ZNF300	0.342553	1:220349230-221697844
rs7142881	Response to iloperidone treatment (QT prolongation)	ENSG00000162402_USP24	0.341667	14:31094001-31449999
rs12290811	Bipolar disorder	ENSG00000181847_VSTM3	0.338346	11:78735002-78884000
rs9268877	Ulcerative colitis	ENSG00000169169_CPT1C	0.335632	6:32449002-32789000
rs17465637	Coronary disease,Myocardial infarction (early onset)	ENSG00000182771_GRID1	0.334043	1:220349230-221697844
rs2180233	Attention-deficit/hyperactivity disorder and conduct disorder	ENSG00000203710_CR1	0.333333	1:30387496-30437494
rs530965	Cognitive test performance	ENSG00000163874_ZC3H12A	0.330827	11:78735002-78884000
rs12290811	Bipolar disorder	ENSG00000171307_ZDHHC16	0.330827	11:78735002-78884000
rs10484554	AIDS progression,Psoriasis	ENSG00000170515_PA2G4	0.327181	6:31216002-31533000
rs737267	Serum urate	ENSG00000149639_C20orf117	0.325815	4:9525831-10023829
rs9461688	Protein quantitative trait loci	ENSG00000186526_CYP4F8	0.323825	6:31216002-31533000
rs1934951	Osteonecrosis of the jaw	ENSG00000066827_ZFAT1	0.32342	10:96123002-96843000
rs530965	Cognitive test performance	ENSG00000141027_NCOR1	0.323308	11:78735002-78884000
rs530965	Cognitive test performance	ENSG00000158481_CD1C	0.323308	11:78735002-78884000
rs12290811	Bipolar disorder	ENSG00000172673_C6orf190	0.323308	11:78735002-78884000
rs9291683	Bone mineral density	ENSG00000196431_CRYBA4	0.323308	4:9525831-10023829
rs17465637	Coronary disease,Myocardial infarction (early onset)	ENSG00000205833_ILMN_39651	0.321277	1:220349230-221697844
rs3135388	Multiple sclerosis	ENSG00000129170_CSRP3	0.31954	6:32449002-32789000
rs615672	Rheumatoid arthritis	ENSG00000167588_GPD1	0.317241	6:32449002-32789000
rs530965	Cognitive test performance	ENSG00000100139_MICALL1	0.31579	11:78735002-78884000
rs530965	Cognitive test performance	ENSG00000167604_ILMN_14325	0.31579	11:78735002-78884000
rs530965	Cognitive test performance	ENSG00000198604_BAZ1A	0.31579	11:78735002-78884000
rs2390582	Coronary artery calcification	ENSG00000100583_C14orf174	0.314815	1:90593569-90721567
rs1158167	Cystatin C	ENSG00000100473_COCH	0.314286	20:23518002-23570000
rs9291683	Bone mineral density	ENSG00000173515_C9orf53	0.313283	4:9525831-10023829
rs9469220	Crohns disease	ENSG00000167588_GPD1	0.312644	6:32449002-32789000
rs7142881	Response to iloperidone treatment (QT prolongation)	ENSG00000157856_C2orf39	0.308333	14:31094001-31449999
rs9291683	Bone mineral density	ENSG00000206579_XKR4	0.305764	4:9525831-10023829
rs530965	Cognitive test performance	ENSG00000160710_ADAR	0.300752	11:78735002-78884000
rs12290811	Bipolar disorder	ENSG00000164733_CTSB	0.300752	11:78735002-78884000
rs530965	Cognitive test performance	ENSG00000175505_CLCF1	0.300752	11:78735002-78884000
rs12290811	Bipolar disorder	ENSG00000206043_ILMN_34611	0.300752	11:78735002-78884000
rs700651	Intracranial aneurysm	ENSG00000138136_LBX1	0.300411	2:197852741-198661739
rs1427407	F-cell distribution	ENSG00000172179_PRL	0.3	2:60457855-60579853
rs530965	Cognitive test performance	ENSG00000118503_TNFAIP3	0.293233	11:78735002-78884000
rs530965	Cognitive test performance	ENSG00000139263_LRIG3	0.293233	11:78735002-78884000
rs737267	Serum urate	ENSG00000177117_ILMN_36440	0.293233	4:9525831-10023829
rs530965	Cognitive test performance	ENSG00000198959_TGM2	0.293233	11:78735002-78884000
rs4133289	Hemostatic factors and hematological phenotypes	ENSG00000204965_PCDHA5	0.289256	1:157448553-157792551
rs530965	Cognitive test performance	ENSG00000100441_KIAA0323	0.285714	11:78735002-78884000
rs1158167	Cystatin C	ENSG00000143815_LBR	0.285714	20:23518002-23570000
rs7442295	Serum urate	ENSG00000187811_ILMN_39906	0.285714	4:9525831-10023829
rs9461688	Protein quantitative trait loci	ENSG00000135951_TSGA10	0.285235	6:31216002-31533000
rs17465637	Coronary disease,Myocardial infarction (early onset)	ENSG00000176900_OR51T1	0.285106	1:220349230-221697844
rs2187668	Celiac disease,Systemic lupus erythematosus	ENSG00000117411_B4GALT2	0.28046	6:32449002-32789000
rs12290811	Bipolar disorder	ENSG00000118503_TNFAIP3	0.278195	11:78735002-78884000
rs2187668	Celiac disease,Systemic lupus erythematosus	ENSG00000082014_SMARCD3	0.275862	6:32449002-32789000
rs6939340	Neuroblastoma	ENSG00000065485_PDIA5	0.272727	6:22218002-22261000
rs2542151	Crohns disease,Type 1 diabetes	ENSG00000107185_KIAA0258	0.272727	18:12765002-12876000
rs6939340	Neuroblastoma	ENSG00000126005_EIF6	0.272727	6:22218002-22261000
rs6773957	Adiponectin Levels	ENSG00000137875_BCL2L10	0.272727	3:188054994-188081992
rs6939340	Neuroblastoma	ENSG00000176697_BDNF	0.272727	6:22218002-22261000
rs10133111	Brain imaging in schizophrenia (interaction)	ENSG00000187612_OR5W2	0.272727	14:102362001-102457999
rs6457617	Rheumatoid arthritis	ENSG00000169302_STK32A	0.271264	6:32449002-32789000
rs1260326	Other metabolic traits,Triglycerides,Waist circumference and related phenotypes	ENSG00000154917_RAB6B	0.269565	2:27242855-27603853
rs6457617	Rheumatoid arthritis	ENSG00000164122_ASB5	0.268966	6:32449002-32789000
rs6457620	Rheumatoid arthritis	ENSG00000164122_ASB5	0.266667	6:32449002-32789000
rs7442295	Serum urate	ENSG00000168917_TMEM22	0.265664	4:9525831-10023829
rs10993994	Prostate cancer	ENSG00000162727_OR2M5	0.263736	10:50579002-51233000
rs530965	Cognitive test performance	ENSG00000187742_SECISBP2	0.263158	11:78735002-78884000
rs780094	C-reactive protein,LDL cholesterol,Triglycerides	ENSG00000088002_SULT2B1	0.26087	2:27242855-27603853
rs2395185	Ulcerative colitis	ENSG00000082014_SMARCD3	0.257471	6:32449002-32789000
rs12290811	Bipolar disorder	ENSG00000141027_NCOR1	0.255639	11:78735002-78884000
rs530965	Cognitive test performance	ENSG00000164287_CDC20B	0.255639	11:78735002-78884000
rs530965	Cognitive test performance	ENSG00000179862_CITED4	0.255639	11:78735002-78884000
rs530965	Cognitive test performance	ENSG00000188157_AGRN	0.255639	11:78735002-78884000
rs12191877	Psoriasis	ENSG00000135951_TSGA10	0.255034	6:31216002-31533000
rs10993994	Prostate cancer	ENSG00000114859_CLCN2	0.252747	10:50579002-51233000
rs780094	C-reactive protein,LDL cholesterol,Triglycerides	ENSG00000112414_GPR126	0.252174	2:27242855-27603853
rs780094	C-reactive protein,LDL cholesterol,Triglycerides	ENSG00000116774_OLFML3	0.252174	2:27242855-27603853
rs780094	C-reactive protein,LDL cholesterol,Triglycerides	ENSG00000187678_SPRY4	0.252174	2:27242855-27603853
rs780094	C-reactive protein,LDL cholesterol,Triglycerides	ENSG00000196682_ILMN_35763	0.252174	2:27242855-27603853
rs1265181	Psoriasis	ENSG00000170515_PA2G4	0.248322	6:31216002-31533000
rs3135388	Multiple sclerosis	ENSG00000164122_ASB5	0.248276	6:32449002-32789000
rs530965	Cognitive test performance	ENSG00000055609_MLL3	0.24812	11:78735002-78884000
rs530965	Cognitive test performance	ENSG00000133935_C14orf1	0.24812	11:78735002-78884000
rs530965	Cognitive test performance	ENSG00000198604_BAZ1A	0.24812	11:78735002-78884000
rs780094	C-reactive protein,LDL cholesterol,Triglycerides	ENSG00000105767_CADM4	0.243478	2:27242855-27603853
rs780094	C-reactive protein,LDL cholesterol,Triglycerides	ENSG00000117697_NSL1	0.243478	2:27242855-27603853
rs780094	C-reactive protein,LDL cholesterol,Triglycerides	ENSG00000129009_ISLR	0.243478	2:27242855-27603853
rs780094	C-reactive protein,LDL cholesterol,Triglycerides	ENSG00000154917_RAB6B	0.243478	2:27242855-27603853
rs1260326	Other metabolic traits,Triglycerides,Waist circumference and related phenotypes	ENSG00000172955_ADH6	0.243478	2:27242855-27603853
rs780094	C-reactive protein,LDL cholesterol,Triglycerides	ENSG00000178795_GDPD4	0.243478	2:27242855-27603853
rs1260326	Other metabolic traits,Triglycerides,Waist circumference and related phenotypes	ENSG00000196682_ILMN_35763	0.243478	2:27242855-27603853
rs780094	C-reactive protein,LDL cholesterol,Triglycerides	ENSG00000211801_ILMN_96740	0.243478	2:27242855-27603853
rs10484554	AIDS progression,Psoriasis	ENSG00000151067_CACNA1C	0.243289	6:31216002-31533000
rs10993994	Prostate cancer	ENSG00000164483_SAMD3	0.241758	10:50579002-51233000
rs2390582	Coronary artery calcification	ENSG00000074317_SNCB	0.240741	1:90593569-90721567
rs12191877	Psoriasis	ENSG00000081041_CXCL2	0.239933	6:31216002-31533000
rs9469220	Crohns disease	ENSG00000164122_ASB5	0.236782	6:32449002-32789000
rs10484554	AIDS progression,Psoriasis	ENSG00000135951_TSGA10	0.234899	6:31216002-31533000
rs1260326	Other metabolic traits,Triglycerides,Waist circumference and related phenotypes	ENSG00000088002_SULT2B1	0.234783	2:27242855-27603853
rs1260326	Other metabolic traits,Triglycerides,Waist circumference and related phenotypes	ENSG00000099812_C19orf21	0.234783	2:27242855-27603853
rs1260326	Other metabolic traits,Triglycerides,Waist circumference and related phenotypes	ENSG00000105767_CADM4	0.234783	2:27242855-27603853
rs1260326	Other metabolic traits,Triglycerides,Waist circumference and related phenotypes	ENSG00000112414_GPR126	0.234783	2:27242855-27603853
rs1260326	Other metabolic traits,Triglycerides,Waist circumference and related phenotypes	ENSG00000116774_OLFML3	0.234783	2:27242855-27603853
rs1260326	Other metabolic traits,Triglycerides,Waist circumference and related phenotypes	ENSG00000117697_NSL1	0.234783	2:27242855-27603853
rs1260326	Other metabolic traits,Triglycerides,Waist circumference and related phenotypes	ENSG00000129009_ISLR	0.234783	2:27242855-27603853
rs780094	C-reactive protein,LDL cholesterol,Triglycerides	ENSG00000172955_ADH6	0.234783	2:27242855-27603853
rs1260326	Other metabolic traits,Triglycerides,Waist circumference and related phenotypes	ENSG00000178795_GDPD4	0.234783	2:27242855-27603853
rs1260326	Other metabolic traits,Triglycerides,Waist circumference and related phenotypes	ENSG00000187678_SPRY4	0.234783	2:27242855-27603853
rs1260326	Other metabolic traits,Triglycerides,Waist circumference and related phenotypes	ENSG00000211801_ILMN_96740	0.234783	2:27242855-27603853
rs9469220	Crohns disease	ENSG00000169169_CPT1C	0.234483	6:32449002-32789000
rs2039485	Brain lesion load	ENSG00000157856_C2orf39	0.233333	14:31094001-31449999
rs530965	Cognitive test performance	ENSG00000001631_KRIT1	0.233083	11:78735002-78884000
rs530965	Cognitive test performance	ENSG00000026036_TNFRSF6B	0.233083	11:78735002-78884000
rs530965	Cognitive test performance	ENSG00000108018_SORCS1	0.233083	11:78735002-78884000
rs12290811	Bipolar disorder	ENSG00000131471_AOC3	0.233083	11:78735002-78884000
rs741301	Diabetic nephropathy	ENSG00000010295_ILMN_138006	0.231482	7:36793287-36939285
rs4238010	Major depressive disorder	ENSG00000162980_ARL5A	0.230769	12:3968001-3992001
rs4238010	Major depressive disorder	ENSG00000164548_ILMN_8090	0.230769	12:3968001-3992001
rs1158167	Cystatin C	ENSG00000106462_EZH2	0.228571	20:23518002-23570000
rs1158167	Cystatin C	ENSG00000141401_IMPA2	0.228571	20:23518002-23570000
rs1973993	Weight	ENSG00000184836_C21orf86	0.228188	1:96657569-97054567
rs477515	Inflammatory bowel disease	ENSG00000166342_NETO1	0.227586	6:32449002-32789000
rs9268877	Ulcerative colitis	ENSG00000166342_NETO1	0.227586	6:32449002-32789000
rs2476601	Crohns disease,Rheumatoid arthritis,Type 1 diabetes	ENSG00000167165_UGT1A1	0.226744	1:113877483-114249481
rs6679677	Rheumatoid arthritis,Type 1 diabetes	ENSG00000167165_UGT1A1	0.226744	1:113877483-114249481
rs530965	Cognitive test performance	ENSG00000084676_NCOA1	0.225564	11:78735002-78884000
rs530965	Cognitive test performance	ENSG00000114982_ILMN_469	0.225564	11:78735002-78884000
rs1983853	Type 1 diabetes	ENSG00000171853_TTC15	0.225352	1:85005569-85104567
rs615672	Rheumatoid arthritis	ENSG00000187667_WHDC1L1	0.225287	6:32449002-32789000
rs9469220	Crohns disease	ENSG00000042445_RETSAT	0.222989	6:32449002-32789000
rs6457617	Rheumatoid arthritis	ENSG00000169756_LIMS1	0.222989	6:32449002-32789000
rs10783050	Body mass index	ENSG00000196578_OR5AC2	0.221476	1:96657569-97054567
rs16996148	LDL cholesterol,Triglycerides	ENSG00000163254_CRYGC	0.216783	19:19219002-19661000
rs2039485	Brain lesion load	ENSG00000125780_TGM3	0.216667	14:31094001-31449999
rs9469220	Crohns disease	ENSG00000101405_OXT	0.211494	6:32449002-32789000
rs6457620	Rheumatoid arthritis	ENSG00000169756_LIMS1	0.211494	6:32449002-32789000
rs530965	Cognitive test performance	ENSG00000100888_CHD8	0.210526	11:78735002-78884000
rs530965	Cognitive test performance	ENSG00000156232_WHDC1	0.210526	11:78735002-78884000
rs10783050	Body mass index	ENSG00000204172_CTGLF7	0.208054	1:96657569-97054567
rs737267	Serum urate	ENSG00000100105_PATZ1	0.20802	4:9525831-10023829
rs9469220	Crohns disease	ENSG00000171747_LGALS4	0.206897	6:32449002-32789000
rs4128725	Select biomarker traits	ENSG00000130957_FBP2	0.206612	1:157448553-157792551
rs2187668	Celiac disease,Systemic lupus erythematosus	ENSG00000169169_CPT1C	0.204598	6:32449002-32789000
rs660895	Rheumatoid arthritis	ENSG00000169302_STK32A	0.204598	6:32449002-32789000
rs10484554	AIDS progression,Psoriasis	ENSG00000015413_DPEP1	0.20302	6:31216002-31533000
rs530965	Cognitive test performance	ENSG00000124201_ZNFX1	0.203008	11:78735002-78884000
rs6457620	Rheumatoid arthritis	ENSG00000169302_STK32A	0.202299	6:32449002-32789000
rs6693882	Pain	ENSG00000126790_C14orf149	0.2	1:95875569-95921567
rs1158167	Cystatin C	ENSG00000166851_PLK1	0.2	20:23518002-23570000
rs1260326	Other metabolic traits,Triglycerides,Waist circumference and related phenotypes	ENSG00000169006_NTSR2	0.2	2:27242855-27603853
rs1158167	Cystatin C	ENSG00000197905_TEAD4	0.2	20:23518002-23570000
rs530965	Cognitive test performance	ENSG00000177200_CHD9	0.195489	11:78735002-78884000
rs6457620	Rheumatoid arthritis	ENSG00000129170_CSRP3	0.195402	6:32449002-32789000
rs12191877	Psoriasis	ENSG00000170515_PA2G4	0.192953	6:31216002-31533000
rs2039485	Brain lesion load	ENSG00000174898_TMEM146	0.191667	14:31094001-31449999
rs780094	C-reactive protein,LDL cholesterol,Triglycerides	ENSG00000160202_CRYAA	0.191304	2:27242855-27603853
rs7442295	Serum urate	ENSG00000173515_C9orf53	0.190476	4:9525831-10023829
rs2304130	Cholesterol, total,LDL cholesterol,Triglycerides	ENSG00000002919_SNX11	0.188811	19:19219002-19661000
rs530965	Cognitive test performance	ENSG00000115137_RBJ	0.18797	11:78735002-78884000
rs10783050	Body mass index	ENSG00000162390_ACOT11	0.187919	1:96657569-97054567
rs3184504	Plasma eosinophil count	ENSG00000095932_ILMN_32047	0.187793	12:110326665-111510663
rs10993994	Prostate cancer	ENSG00000135702_CHST5	0.186813	10:50579002-51233000
rs10993994	Prostate cancer	ENSG00000158373_HIST1H2BD	0.186813	10:50579002-51233000
rs2039485	Brain lesion load	ENSG00000125337_KIF25	0.183333	14:31094001-31449999
rs653178	Celiac disease	ENSG00000095932_ILMN_32047	0.183099	12:110326665-111510663
rs2542151	Crohns disease,Type 1 diabetes	ENSG00000126467_ILMN_27613	0.181818	18:12765002-12876000
rs17465637	Coronary disease,Myocardial infarction (early onset)	ENSG00000131503_EIF4EBP3	0.180851	1:220349230-221697844
rs17696736	Type 1 diabetes	ENSG00000095932_ILMN_32047	0.178404	12:110326665-111510663
rs10484554	AIDS progression,Psoriasis	ENSG00000081041_CXCL2	0.177852	6:31216002-31533000
rs1712790	Urinary albumin excretion	ENSG00000115738_ID2	0.177215	11:113958002-114146000
rs9461688	Protein quantitative trait loci	ENSG00000159593_APPBP1	0.176175	6:31216002-31533000
rs2187668	Celiac disease,Systemic lupus erythematosus	ENSG00000169756_LIMS1	0.174713	6:32449002-32789000
rs1260326	Other metabolic traits,Triglycerides,Waist circumference and related phenotypes	ENSG00000160202_CRYAA	0.173913	2:27242855-27603853
rs530965	Cognitive test performance	ENSG00000083097_DOPEY1	0.172932	11:78735002-78884000
rs530965	Cognitive test performance	ENSG00000084676_NCOA1	0.172932	11:78735002-78884000
rs530965	Cognitive test performance	ENSG00000161021_MAML1	0.172932	11:78735002-78884000
rs530965	Cognitive test performance	ENSG00000166016_ABTB2	0.172932	11:78735002-78884000
rs9469220	Crohns disease	ENSG00000129170_CSRP3	0.172414	6:32449002-32789000
rs2395185	Ulcerative colitis	ENSG00000166342_NETO1	0.172414	6:32449002-32789000
rs8321	AIDS progression	ENSG00000169855_ROBO1	0.169631	6:29641002-30180000
rs10401969	LDL cholesterol	ENSG00000167117_C17orf73	0.167832	19:19219002-19661000
rs1973993	Weight	ENSG00000168060_NAALADL1	0.167785	1:96657569-97054567
rs11134178	Attention-deficit/hyperactivity disorder	ENSG00000166170_BAG5	0.166667	5:6887001-6894001
rs2390582	Coronary artery calcification	ENSG00000169071_ROR2	0.166667	1:90593569-90721567
rs11134178	Attention-deficit/hyperactivity disorder	ENSG00000197689_ILMN_3065	0.166667	5:6887001-6894001
rs530965	Cognitive test performance	ENSG00000143379_SETDB1	0.165413	11:78735002-78884000
rs780094	C-reactive protein,LDL cholesterol,Triglycerides	ENSG00000169006_NTSR2	0.165217	2:27242855-27603853
rs6457617	Rheumatoid arthritis	ENSG00000129170_CSRP3	0.163218	6:32449002-32789000
rs12130333	Triglycerides	ENSG00000184985_SORCS2	0.162162	1:62673569-62974567
rs1973993	Weight	ENSG00000137501_SYTL2	0.161074	1:96657569-97054567
rs530965	Cognitive test performance	ENSG00000196199_MPHOSPH8	0.157895	11:78735002-78884000
rs741301	Diabetic nephropathy	ENSG00000174111_SOCS7	0.157407	7:36793287-36939285
rs3184504	Plasma eosinophil count	ENSG00000132283_DNHD1	0.15493	12:110326665-111510663
rs2187668	Celiac disease,Systemic lupus erythematosus	ENSG00000101405_OXT	0.154023	6:32449002-32789000
rs530965	Cognitive test performance	ENSG00000032219_ARID4A	0.150376	11:78735002-78884000
rs12290811	Bipolar disorder	ENSG00000108395_TRIM37	0.150376	11:78735002-78884000
rs3184504	Plasma eosinophil count	ENSG00000186118_ILMN_34869	0.150235	12:110326665-111510663
rs983332	Treatment response to TNF antagonists	ENSG00000185785_ILMN_34355	0.15	1:87902569-88007567
rs9469220	Crohns disease	ENSG00000197410_DCHS2	0.149425	6:32449002-32789000
rs9469220	Crohns disease	ENSG00000137872_SEMA6D	0.147126	6:32449002-32789000
rs653178	Celiac disease	ENSG00000186118_ILMN_34869	0.14554	12:110326665-111510663
rs7524102	Bone mineral density (hip),Bone mineral density (spine)	ENSG00000196091_MYBPC1	0.145454	1:22526283-22608281
rs530965	Cognitive test performance	ENSG00000146109_ABT1	0.142857	11:78735002-78884000
rs1427407	F-cell distribution	ENSG00000178104_PDE4DIP	0.142857	2:60457855-60579853
rs9461688	Protein quantitative trait loci	ENSG00000015413_DPEP1	0.142617	6:31216002-31533000
rs1983853	Type 1 diabetes	ENSG00000105877_DNAH11	0.140845	1:85005569-85104567
rs653178	Celiac disease	ENSG00000132283_DNHD1	0.140845	12:110326665-111510663
rs9469220	Crohns disease	ENSG00000117411_B4GALT2	0.14023	6:32449002-32789000
rs1712790	Urinary albumin excretion	ENSG00000116171_SCP2	0.13924	11:113958002-114146000
rs3184504	Plasma eosinophil count	ENSG00000008438_PGLYRP1	0.13615	12:110326665-111510663
rs3184504	Plasma eosinophil count	ENSG00000013588_GPRC5A	0.13615	12:110326665-111510663
rs17696736	Type 1 diabetes	ENSG00000131480_AOC2	0.13615	12:110326665-111510663
rs17696736	Type 1 diabetes	ENSG00000132283_DNHD1	0.13615	12:110326665-111510663
rs530965	Cognitive test performance	ENSG00000181847_VSTM3	0.135338	11:78735002-78884000
rs16996148	LDL cholesterol,Triglycerides	ENSG00000167117_C17orf73	0.132867	19:19219002-19661000
rs4128725	Select biomarker traits	ENSG00000204965_PCDHA5	0.132231	1:157448553-157792551
rs10993994	Prostate cancer	ENSG00000106648_GALNTL5	0.131868	10:50579002-51233000
rs2476601	Crohns disease,Rheumatoid arthritis,Type 1 diabetes	ENSG00000212814_OR6B1	0.127907	1:113877483-114249481
rs6679677	Rheumatoid arthritis,Type 1 diabetes	ENSG00000212814_OR6B1	0.127907	1:113877483-114249481
rs653178	Celiac disease	ENSG00000008438_PGLYRP1	0.126761	12:110326665-111510663
rs653178	Celiac disease	ENSG00000013588_GPRC5A	0.126761	12:110326665-111510663
rs8321	AIDS progression	ENSG00000137261_KIAA0319	0.122222	6:29641002-30180000
rs17696736	Type 1 diabetes	ENSG00000008438_PGLYRP1	0.122066	12:110326665-111510663
rs17696736	Type 1 diabetes	ENSG00000013588_GPRC5A	0.122066	12:110326665-111510663
rs16890979	Serum urate,Serum uric acid	ENSG00000173515_C9orf53	0.117794	4:9525831-10023829
rs653178	Celiac disease	ENSG00000131480_AOC2	0.117371	12:110326665-111510663
rs17696736	Type 1 diabetes	ENSG00000186118_ILMN_34869	0.117371	12:110326665-111510663
rs9272346	Type 1 diabetes	ENSG00000166342_NETO1	0.114943	6:32449002-32789000
rs1260326	Other metabolic traits,Triglycerides,Waist circumference and related phenotypes	ENSG00000105929_ATP6V0A4	0.113044	2:27242855-27603853
rs1260326	Other metabolic traits,Triglycerides,Waist circumference and related phenotypes	ENSG00000197079_KRT35	0.113044	2:27242855-27603853
rs3184504	Plasma eosinophil count	ENSG00000131480_AOC2	0.112676	12:110326665-111510663
rs3135388	Multiple sclerosis	ENSG00000101405_OXT	0.108046	6:32449002-32789000
rs1973993	Weight	ENSG00000196578_OR5AC2	0.107383	1:96657569-97054567
rs1148259	Serum metabolites	ENSG00000178038_ALS2CL	0.104762	10:37273002-37636000
rs780094	C-reactive protein,LDL cholesterol,Triglycerides	ENSG00000105929_ATP6V0A4	0.104348	2:27242855-27603853
rs2179965	Cognitive test performance	ENSG00000113805_CNTN3	0.102041	1:88430569-88621567
rs2179965	Cognitive test performance	ENSG00000157110_RBPMS	0.102041	1:88430569-88621567
rs8321	AIDS progression	ENSG00000188428_MUTED	0.101231	6:29641002-30180000
rs2476601	Crohns disease,Rheumatoid arthritis,Type 1 diabetes	ENSG00000128791_TWSG1	0.0988372	1:113877483-114249481
rs6679677	Rheumatoid arthritis,Type 1 diabetes	ENSG00000128791_TWSG1	0.0988372	1:113877483-114249481
rs10401969	LDL cholesterol	ENSG00000163254_CRYGC	0.0979021	19:19219002-19661000
rs12290811	Bipolar disorder	ENSG00000108018_SORCS1	0.0977444	11:78735002-78884000
rs1934951	Osteonecrosis of the jaw	ENSG00000168621_GDNF	0.0966543	10:96123002-96843000
rs9272346	Type 1 diabetes	ENSG00000004948_CALCR	0.0965517	6:32449002-32789000
rs17465637	Coronary disease,Myocardial infarction (early onset)	ENSG00000184557_SOCS3	0.0957447	1:220349230-221697844
rs2039485	Brain lesion load	ENSG00000185519_FAM131C	0.0916667	14:31094001-31449999
rs2542151	Crohns disease,Type 1 diabetes	ENSG00000170777_TPD52L3	0.0909091	18:12765002-12876000
rs3134792	Psoriasis	ENSG00000081041_CXCL2	0.090604	6:31216002-31533000
rs530965	Cognitive test performance	ENSG00000102786_INTS6	0.0902256	11:78735002-78884000
rs12290811	Bipolar disorder	ENSG00000173230_GOLGB1	0.0902256	11:78735002-78884000
rs9469220	Crohns disease	ENSG00000082014_SMARCD3	0.0873563	6:32449002-32789000
rs2476601	Crohns disease,Rheumatoid arthritis,Type 1 diabetes	ENSG00000170426_ILMN_23893	0.0872093	1:113877483-114249481
rs6679677	Rheumatoid arthritis,Type 1 diabetes	ENSG00000170426_ILMN_23893	0.0872093	1:113877483-114249481
rs780094	C-reactive protein,LDL cholesterol,Triglycerides	ENSG00000197079_KRT35	0.0869565	2:27242855-27603853
rs1158167	Cystatin C	ENSG00000147592_LACTB2	0.0857143	20:23518002-23570000
rs1427407	F-cell distribution	ENSG00000203756_C6orf191	0.0857143	2:60457855-60579853
rs12821256	Blond vs. brown hair	ENSG00000196161_ILMN_46208	0.0833333	12:87674665-87860663
rs477515	Inflammatory bowel disease	ENSG00000082014_SMARCD3	0.0827586	6:32449002-32789000
rs530965	Cognitive test performance	ENSG00000169094_PLEKHQ1	0.0827068	11:78735002-78884000
rs17465637	Coronary disease,Myocardial infarction (early onset)	ENSG00000104415_WISP1	0.0808511	1:220349230-221697844
rs2187668	Celiac disease,Systemic lupus erythematosus	ENSG00000167588_GPD1	0.0804598	6:32449002-32789000
rs6457620	Rheumatoid arthritis	ENSG00000171747_LGALS4	0.0804598	6:32449002-32789000
rs8321	AIDS progression	ENSG00000188428_MUTED	0.0793434	6:29641002-30180000
rs9461688	Protein quantitative trait loci	ENSG00000170515_PA2G4	0.0788591	6:31216002-31533000
rs17465637	Coronary disease,Myocardial infarction (early onset)	ENSG00000186431_FCAR	0.0765957	1:220349230-221697844
rs530965	Cognitive test performance	ENSG00000066629_EML1	0.075188	11:78735002-78884000
rs530965	Cognitive test performance	ENSG00000169126_ARMC4	0.075188	11:78735002-78884000
rs4133289	Hemostatic factors and hematological phenotypes	ENSG00000182902_SLC25A18	0.0743802	1:157448553-157792551
rs1973993	Weight	ENSG00000162390_ACOT11	0.0738255	1:96657569-97054567
rs7442295	Serum urate	ENSG00000153246_PLA2R1	0.0701754	4:9525831-10023829
rs741301	Diabetic nephropathy	ENSG00000187681_ORM1	0.0648148	7:36793287-36939285
rs2187668	Celiac disease,Systemic lupus erythematosus	ENSG00000042445_RETSAT	0.0643678	6:32449002-32789000
rs615672	Rheumatoid arthritis	ENSG00000082014_SMARCD3	0.0643678	6:32449002-32789000
rs1712790	Urinary albumin excretion	ENSG00000181555_SETD2	0.0632911	11:113958002-114146000
rs2304130	Cholesterol, total,LDL cholesterol,Triglycerides	ENSG00000167117_C17orf73	0.0629371	19:19219002-19661000
rs16890979	Serum urate,Serum uric acid	ENSG00000100105_PATZ1	0.0576441	4:9525831-10023829
rs9268877	Ulcerative colitis	ENSG00000082014_SMARCD3	0.0574713	6:32449002-32789000
rs2390582	Coronary artery calcification	ENSG00000196263_ZNF471	0.0555556	1:90593569-90721567
rs2187668	Celiac disease,Systemic lupus erythematosus	ENSG00000166342_NETO1	0.0551724	6:32449002-32789000
rs530965	Cognitive test performance	ENSG00000171603_CLSTN1	0.0526316	11:78735002-78884000
rs6457620	Rheumatoid arthritis	ENSG00000197410_DCHS2	0.0505747	6:32449002-32789000
rs4128725	Select biomarker traits	ENSG00000182902_SLC25A18	0.0495868	1:157448553-157792551
rs9272346	Type 1 diabetes	ENSG00000082014_SMARCD3	0.0482759	6:32449002-32789000
rs16890979	Serum urate,Serum uric acid	ENSG00000153246_PLA2R1	0.0476191	4:9525831-10023829
rs9322817	Thyroid stimulating hormone	ENSG00000129514_FOXA1	0.046875	6:105249002-105452000
rs741301	Diabetic nephropathy	ENSG00000138794_CASP6	0.0462963	7:36793287-36939285
rs1265181	Psoriasis	ENSG00000188800_TMCO2	0.045302	6:31216002-31533000
rs9461688	Protein quantitative trait loci	ENSG00000151067_CACNA1C	0.0436242	6:31216002-31533000
rs7442295	Serum urate	ENSG00000100105_PATZ1	0.0426065	4:9525831-10023829
rs3184504	Plasma eosinophil count	ENSG00000159708_LRRC36	0.0422535	12:110326665-111510663
rs2304130	Cholesterol, total,LDL cholesterol,Triglycerides	ENSG00000172005_MAL	0.041958	19:19219002-19661000
rs1265181	Psoriasis	ENSG00000110675_ELMOD1	0.0419463	6:31216002-31533000
rs12821256	Blond vs. brown hair	ENSG00000109046_WSB1	0.0416667	12:87674665-87860663
rs12821256	Blond vs. brown hair	ENSG00000141756_FKBP10	0.0416667	12:87674665-87860663
rs17465637	Coronary disease,Myocardial infarction (early onset)	ENSG00000173432_SAA1	0.0382979	1:220349230-221697844
rs12290811	Bipolar disorder	ENSG00000129946_SHC2	0.037594	11:78735002-78884000
rs530965	Cognitive test performance	ENSG00000142961_MOBKL2C	0.037594	11:78735002-78884000
rs530965	Cognitive test performance	ENSG00000167395_ZNF646	0.037594	11:78735002-78884000
rs2390582	Coronary artery calcification	ENSG00000183741_CBX6	0.037037	1:90593569-90721567
rs17465637	Coronary disease,Myocardial infarction (early onset)	ENSG00000159455_LCE2B	0.0319149	1:220349230-221697844
rs737267	Serum urate	ENSG00000153246_PLA2R1	0.0300752	4:9525831-10023829
rs530965	Cognitive test performance	ENSG00000196712_NF1	0.0300752	11:78735002-78884000
rs4363506	Amyotrophic lateral sclerosis	ENSG00000197689_ILMN_3065	0.0285714	10:129140002-129210000
rs653178	Celiac disease	ENSG00000159708_LRRC36	0.028169	12:110326665-111510663
rs3184504	Plasma eosinophil count	ENSG00000188573_ILMN_33712	0.028169	12:110326665-111510663
rs2304130	Cholesterol, total,LDL cholesterol,Triglycerides	ENSG00000140280_LYSMD2	0.027972	19:19219002-19661000
rs2304130	Cholesterol, total,LDL cholesterol,Triglycerides	ENSG00000163254_CRYGC	0.027972	19:19219002-19661000
rs653178	Celiac disease	ENSG00000188573_ILMN_33712	0.0234742	12:110326665-111510663
rs10993994	Prostate cancer	ENSG00000163933_RFT1	0.021978	10:50579002-51233000
rs6457617	Rheumatoid arthritis	ENSG00000197410_DCHS2	0.016092	6:32449002-32789000
rs17696736	Type 1 diabetes	ENSG00000159708_LRRC36	0.0140845	12:110326665-111510663
rs2304130	Cholesterol, total,LDL cholesterol,Triglycerides	ENSG00000039068_CDH1	0.013986	19:19219002-19661000
rs10993994	Prostate cancer	ENSG00000106100_NOD1	0.010989	10:50579002-51233000
rs6457617	Rheumatoid arthritis	ENSG00000171747_LGALS4	0.0091954	6:32449002-32789000
rs9461688	Protein quantitative trait loci	ENSG00000171435_KSR2	0.00838926	6:31216002-31533000
rs2304130	Cholesterol, total,LDL cholesterol,Triglycerides	ENSG00000148468_C10orf38	0.00699301	19:19219002-19661000
rs615672	Rheumatoid arthritis	ENSG00000169169_CPT1C	0.00689655	6:32449002-32789000
rs9469220	Crohns disease	ENSG00000169756_LIMS1	0.00689655	6:32449002-32789000
rs3134792	Psoriasis	ENSG00000151067_CACNA1C	0.00671141	6:31216002-31533000
rs3134792	Psoriasis	ENSG00000159593_APPBP1	0.00503356	6:31216002-31533000
rs737267	Serum urate	ENSG00000173515_C9orf53	0.00501253	4:9525831-10023829
rs9461688	Protein quantitative trait loci	ENSG00000213204_C6orf165	0.00335571	6:31216002-31533000
